# Supplementary material for: 4-(3,7-Dimethyl-4-oxo-4,5-dihydro­isoxazolo[4,5-d]pyridazin-5-yl)benzene­sulfonamide
Source: Acta Crystallogr Sect E Struct Rep Online. 2011 Aug 27;67(Pt 9):o2466. doi: 10.1107/S1600536811034325 (PMC3200922; doi:10.1107/S1600536811034325)
Supplement: Supplementary file 1 [file e-67-o2466-sup1.cif]

##############################################################################
#                                                                            #
# This CIF contains the data in a paper accepted for publication in          #
# Acta Crystallographica Section E. It conforms to the requirements of       #
# Notes for Authors for Acta Crystallographica Section E, and has been       #
# peer reviewed under the auspices of the IUCr Commission on Journals.       #
#                                                                            #
# Full details of the Crystallographic Information File format               #
# are given in the paper "The Crystallographic Information File (CIF):       #
# a New Standard Archive File for Crystallography" by S. R. Hall, F. H.      #
# Allen and I. D. Brown [Acta Cryst. (1991), A47, 655-685].                  #
#                                                                            #
# The current version of the core CIF dictionary is obtainable from          #
# ftp://ftp.iucr.org/pub/cif_core.dic.                                       #
#                                                                            #
# Software is freely available for graphical display of the structure(s)     #
# in this CIF. For information consult the CIF software page                 #
# http://www.iucr.org/resources/cif/software.                                #
#                                                                            #
# This file may be used for bona fide research purposes within the           #
# scientific community so long as proper attribution is given to the journal # 
# article from which it was obtained.                                        #
#                                                                            #
##############################################################################
data_global
_audit_creation_method     SHELXL-97
_journal_date_recd_electronic     2011-08-06
_journal_date_accepted     2011-08-21
_journal_name_full     'Acta Crystallographica, Section E'
_journal_year     2011
_journal_volume     67
_journal_issue      9
_journal_page_first     o2466
_journal_page_last     o2466
_journal_paper_category     QO
_journal_coeditor_code     XU5287
_publ_contact_author
;
     Dr. Seik Weng Ng
     Department of Chemistry
     University of Malaya
     50603 Kuala Lumpur
     Malaysia
;
_publ_contact_author_email     seikweng@um.edu.my
_publ_contact_author_fax     '03 7967 4193'
_publ_contact_author_phone     '03 7967 6778'
_publ_section_title
;\
4-(3,7-Dimethyl-4-oxo-4,5-dihydroisoxazolo[4,5-<i>d</i>]pyridazin-5-yl)\
benzenesulfonamide
;
loop_
    _publ_author_name
    _publ_author_address
    'Asiri, Abdullah M. '
;
     Chemistry Department
     Faculty of Science
     King Abdulaziz University
     PO Box 80203 Jeddah
     Saudi Arabia
;
    'Faidallah, Hassan M.'
;
     Chemistry Department
     Faculty of Science
     King Abdulaziz University
     PO Box 80203 Jeddah
     Saudi Arabia
;
    'Al-Youbi, Abdulrahman O.'
;
     Chemistry Department
     Faculty of Science
     King Abdulaziz University
     PO Box 80203 Jeddah
     Saudi Arabia
;
    'Obaid, Abdullah.Y.'
;
     Chemistry Department
     Faculty of Science
     King Abdulaziz University
     PO Box 80203 Jeddah
     Saudi Arabia
;
    'Ng, Seik Weng'
;
     Department of Chemistry
     University of Malaya
     50603 Kuala Lumpur
     Malaysia
;
_publ_section_synopsis     .
data_I
_audit_creation_method     SHELXL-97
_chemical_name_systematic
;
4-(3,7-Dimethyl-4-oxo-4,5-
dihydroisoxazolo[4,5-<i>d</i>]pyridazin-5-yl)benzenesulfonamide
;
_chemical_name_common     ?
_chemical_formula_moiety     'C13 H12 N4 O4 S'
_chemical_formula_sum     'C13 H12 N4 O4 S'
_chemical_formula_iupac     'C13 H12 N4 O4 S'
_chemical_formula_weight     320.33
_chemical_melting_point     ?
_symmetry_cell_setting     orthorhombic
_symmetry_space_group_name_H-M     'F d d 2'
_symmetry_space_group_name_Hall     'F 2 -2d'
loop_
    _symmetry_equiv_pos_as_xyz
    'x, y, z'
    '-x, -y, z'
    'x+1/4, -y+1/4, z+1/4'
    '-x+1/4, y+1/4, z+1/4'
    'x, y+1/2, z+1/2'
    '-x, -y+1/2, z+1/2'
    'x+1/4, -y+3/4, z+3/4'
    '-x+1/4, y+3/4, z+3/4'
    'x+1/2, y, z+1/2'
    '-x+1/2, -y, z+1/2'
    'x+3/4, -y+1/4, z+3/4'
    '-x+3/4, y+1/4, z+3/4'
    'x+1/2, y+1/2, z'
    '-x+1/2, -y+1/2, z'
    'x+3/4, -y+3/4, z+1/4'
    '-x+3/4, y+3/4, z+1/4'
_cell_length_a     18.0113(4)
_cell_length_b     35.5302(11)
_cell_length_c     8.2900(2)
_cell_angle_alpha     90.00
_cell_angle_beta     90.00
_cell_angle_gamma     90.00
_cell_volume     5305.1(2)
_cell_formula_units_Z     16
_cell_measurement_reflns_used     5872
_cell_measurement_theta_min     4.91
_cell_measurement_theta_max     74.36
_cell_measurement_temperature     100(2)
_exptl_crystal_description     plate
_exptl_crystal_colour     colorless
_exptl_crystal_size_max     0.30
_exptl_crystal_size_mid     0.20
_exptl_crystal_size_min     0.05
_exptl_crystal_density_diffrn     1.604
_exptl_crystal_density_meas     ?
_exptl_crystal_density_method     'not measured'
_exptl_crystal_F_000     2656
_exptl_absorpt_coefficient_mu     2.429
_exptl_absorpt_correction_type     multi-scan
_exptl_absorpt_process_details     '(CrysAlis PRO; Agilent, 2010)'
_exptl_absorpt_correction_T_min     0.5294
_exptl_absorpt_correction_T_max     0.8882
_diffrn_ambient_temperature     100(2)
_diffrn_radiation_type     CuK\a
_diffrn_radiation_wavelength     1.54184
_diffrn_radiation_source     'SuperNova (Cu) X-ray Source'
_diffrn_radiation_monochromator     Mirror
_diffrn_measurement_device_type
        'Agilent Technologies SuperNova Dual diffractometer with Atlas detector'
_diffrn_measurement_method     '\w scan'
_diffrn_detector_area_resol_mean     10.4041
_diffrn_reflns_number     7699
_diffrn_reflns_av_R_equivalents     0.0323
_diffrn_reflns_av_sigmaI/netI     0.0175
_diffrn_reflns_theta_min     4.98
_diffrn_reflns_theta_max     74.53
_diffrn_reflns_theta_full     74.53
_diffrn_measured_fraction_theta_max     0.990
_diffrn_measured_fraction_theta_full     0.990
_diffrn_reflns_limit_h_min     -42
_diffrn_reflns_limit_h_max     44
_diffrn_reflns_limit_k_min     -22
_diffrn_reflns_limit_k_max     22
_diffrn_reflns_limit_l_min     -10
_diffrn_reflns_limit_l_max     7
_diffrn_standards_number     0
_diffrn_standards_interval_count     0
_diffrn_standards_interval_time     0
_diffrn_standards_decay_%     0
_reflns_number_total     1886
_reflns_number_gt     1870
_reflns_threshold_expression     I>2\s(I)
_refine_ls_structure_factor_coef     Fsqd
_refine_ls_matrix_type     full
_refine_ls_R_factor_all     0.0332
_refine_ls_R_factor_gt     0.0330
_refine_ls_wR_factor_gt     0.0961
_refine_ls_wR_factor_ref     0.0964
_refine_ls_goodness_of_fit_ref     1.078
_refine_ls_restrained_S_all     1.078
_refine_ls_number_reflns     1886
_refine_ls_number_parameters     207
_refine_ls_number_restraints     1
_refine_ls_hydrogen_treatment     mixed
_refine_ls_weighting_scheme     calc
_refine_ls_weighting_details
         'calc w=1/[\s^2^(Fo^2^)+(0.0772P)^2^+4.3892P] where P=(Fo^2^+2Fc^2^)/3'
_atom_sites_solution_hydrogens     geom
_atom_sites_solution_primary     direct
_atom_sites_solution_secondary     difmap
_refine_ls_shift/su_max     0.000
_refine_ls_shift/su_mean     0.000
_refine_diff_density_max     0.406
_refine_diff_density_min     -0.353
_refine_ls_extinction_method     none
_refine_ls_extinction_coef     ?
_refine_ls_abs_structure_details     'Flack (1983), 441 Friedel pairs'
_refine_ls_abs_structure_Flack     0.026(18)
loop_
    _atom_type_symbol
    _atom_type_description
    _atom_type_scat_dispersion_real
    _atom_type_scat_dispersion_imag
    _atom_type_scat_source
    'C' 'C' 0.0181 0.0091
                         'International Tables Vol C Tables 4.2.6.8 and 6.1.1.4'
    'H' 'H' 0.0000 0.0000
                         'International Tables Vol C Tables 4.2.6.8 and 6.1.1.4'
    'N' 'N' 0.0311 0.0180
                         'International Tables Vol C Tables 4.2.6.8 and 6.1.1.4'
    'O' 'O' 0.0492 0.0322
                         'International Tables Vol C Tables 4.2.6.8 and 6.1.1.4'
    'S' 'S' 0.3331 0.5567
                         'International Tables Vol C Tables 4.2.6.8 and 6.1.1.4'
_computing_data_collection     'CrysAlis PRO  (Agilent, 2010)'
_computing_cell_refinement     'CrysAlis PRO  (Agilent, 2010)'
_computing_data_reduction     'CrysAlis PRO  (Agilent, 2010)'
_computing_structure_solution     'SHELXS97 (Sheldrick, 2008)'
_computing_structure_refinement     'SHELXL97 (Sheldrick, 2008)'
_computing_molecular_graphics     'X-SEED (Barbour, 2001)'
_computing_publication_material     'publCIF (Westrip, 2010)'
loop_
    _atom_site_type_symbol
    _atom_site_label
    _atom_site_fract_x
    _atom_site_fract_y
    _atom_site_fract_z
    _atom_site_U_iso_or_equiv
    _atom_site_adp_type
    _atom_site_calc_flag
    _atom_site_refinement_flags
    _atom_site_occupancy
    _atom_site_symmetry_multiplicity
    _atom_site_disorder_assembly
    _atom_site_disorder_group
    S S1 0.12413(3) 0.212823(15) 0.43880(7) 0.01769(17) Uani d . 1 1 . .
    O O1 0.21513(9) 0.37146(4) -0.5296(2) 0.0193(4) Uani d . 1 1 . .
    O O2 0.05983(9) 0.28881(4) -0.2671(2) 0.0188(4) Uani d . 1 1 . .
    O O3 0.17529(10) 0.22599(5) 0.5595(2) 0.0235(4) Uani d . 1 1 . .
    N N4 0.04217(11) 0.22369(5) 0.5034(3) 0.0213(4) Uani d . 1 1 . .
    N N1 0.14841(11) 0.36838(5) -0.6234(3) 0.0200(4) Uani d . 1 1 . .
    N N2 0.17467(10) 0.30278(5) -0.1592(3) 0.0154(4) Uani d . 1 1 . .
    N N3 0.24011(10) 0.32316(5) -0.1526(3) 0.0163(4) Uani d . 1 1 . .
    O O4 0.12339(11) 0.17367(5) 0.3966(3) 0.0277(5) Uani d . 1 1 . .
    C C1 0.32798(13) 0.36781(6) -0.2608(3) 0.0204(5) Uani d . 1 1 . .
    H H1A 0.3547 0.3612 -0.1618 0.031 Uiso calc R 1 1 . .
    H H1B 0.3168 0.3948 -0.2603 0.031 Uiso calc R 1 1 . .
    H H1C 0.3589 0.3618 -0.3546 0.031 Uiso calc R 1 1 . .
    C C2 0.25679(12) 0.34585(6) -0.2694(3) 0.0170(5) Uani d . 1 1 . .
    C C3 0.20621(12) 0.34980(6) -0.3997(3) 0.0169(5) Uani d . 1 1 . .
    C C4 0.13880(13) 0.33186(6) -0.4030(3) 0.0156(5) Uani d . 1 1 . .
    C C5 0.10469(13) 0.34528(6) -0.5465(3) 0.0177(5) Uani d . 1 1 . .
    C C6 0.02971(13) 0.33542(7) -0.6145(3) 0.0213(5) Uani d . 1 1 . .
    H H6A 0.0218 0.3492 -0.7153 0.032 Uiso calc R 1 1 . .
    H H6B -0.0090 0.3423 -0.5367 0.032 Uiso calc R 1 1 . .
    H H6C 0.0275 0.3083 -0.6357 0.032 Uiso calc R 1 1 . .
    C C7 0.11926(12) 0.30620(6) -0.2766(3) 0.0155(5) Uani d . 1 1 . .
    C C8 0.16360(12) 0.28011(6) -0.0177(3) 0.0159(5) Uani d . 1 1 . .
    C C9 0.18337(13) 0.29491(6) 0.1314(3) 0.0175(5) Uani d . 1 1 . .
    H H9 0.2040 0.3195 0.1383 0.021 Uiso calc R 1 1 . .
    C C10 0.17290(12) 0.27382(6) 0.2696(3) 0.0175(5) Uani d . 1 1 . .
    H H10 0.1876 0.2835 0.3715 0.021 Uiso calc R 1 1 . .
    C C11 0.14063(12) 0.23826(6) 0.2583(3) 0.0171(5) Uani d . 1 1 . .
    C C12 0.12297(12) 0.22293(7) 0.1099(4) 0.0189(5) Uani d . 1 1 . .
    H H12 0.1026 0.1983 0.1037 0.023 Uiso calc R 1 1 . .
    C C13 0.13496(12) 0.24347(6) -0.0300(3) 0.0174(5) Uani d . 1 1 . .
    H H13 0.1240 0.2329 -0.1325 0.021 Uiso calc R 1 1 . .
    H H1 0.0433(17) 0.2472(9) 0.559(4) 0.025(8) Uiso d . 1 1 . .
    H H2 0.008(2) 0.2165(10) 0.439(6) 0.043(10) Uiso d . 1 1 . .
loop_
    _atom_site_aniso_label
    _atom_site_aniso_U_11
    _atom_site_aniso_U_22
    _atom_site_aniso_U_33
    _atom_site_aniso_U_12
    _atom_site_aniso_U_13
    _atom_site_aniso_U_23
    S1 0.0235(3) 0.0179(3) 0.0117(3) -0.00015(18) -0.0010(2) 0.0027(2)
    O1 0.0226(8) 0.0227(7) 0.0124(9) -0.0015(6) 0.0005(7) 0.0035(7)
    O2 0.0198(8) 0.0231(7) 0.0135(9) -0.0028(5) -0.0009(7) 0.0002(7)
    O3 0.0273(9) 0.0289(8) 0.0143(10) -0.0008(7) -0.0034(8) 0.0049(7)
    N4 0.0219(10) 0.0270(10) 0.0150(11) -0.0041(8) -0.0011(9) 0.0002(9)
    N1 0.0230(9) 0.0225(9) 0.0145(11) 0.0025(7) -0.0033(9) 0.0000(8)
    N2 0.0190(8) 0.0174(8) 0.0098(10) -0.0005(7) 0.0018(8) 0.0000(8)
    N3 0.0183(9) 0.0169(7) 0.0136(10) 0.0005(7) 0.0002(8) -0.0033(8)
    O4 0.0464(11) 0.0194(8) 0.0172(11) 0.0006(7) -0.0003(8) 0.0042(8)
    C1 0.0236(10) 0.0242(10) 0.0134(13) -0.0058(8) 0.0020(11) -0.0016(9)
    C2 0.0208(10) 0.0163(8) 0.0139(12) 0.0009(8) 0.0016(10) -0.0015(8)
    C3 0.0219(10) 0.0166(9) 0.0123(12) 0.0003(8) 0.0025(10) -0.0015(9)
    C4 0.0201(10) 0.0171(9) 0.0096(12) 0.0017(8) 0.0007(9) -0.0015(9)
    C5 0.0220(10) 0.0202(9) 0.0107(12) 0.0031(8) 0.0020(10) 0.0003(9)
    C6 0.0220(11) 0.0291(11) 0.0128(12) 0.0017(8) -0.0028(10) 0.0024(10)
    C7 0.0195(10) 0.0164(9) 0.0107(13) 0.0032(7) 0.0005(9) -0.0007(9)
    C8 0.0170(9) 0.0176(9) 0.0130(13) 0.0022(7) 0.0013(10) 0.0015(9)
    C9 0.0220(10) 0.0176(10) 0.0127(12) -0.0001(8) 0.0001(10) -0.0016(9)
    C10 0.0223(10) 0.0195(10) 0.0107(11) 0.0017(8) 0.0003(10) -0.0007(9)
    C11 0.0179(9) 0.0186(10) 0.0147(13) 0.0027(8) 0.0016(10) 0.0030(10)
    C12 0.0210(11) 0.0171(9) 0.0186(14) 0.0000(8) -0.0009(10) -0.0022(10)
    C13 0.0212(10) 0.0189(10) 0.0122(13) 0.0004(8) -0.0022(9) -0.0023(9)
_geom_special_details
;
 All esds (except the esd in the dihedral angle between two l.s. planes)
 are estimated using the full covariance matrix.  The cell esds are taken
 into account individually in the estimation of esds in distances, angles
 and torsion angles; correlations between esds in cell parameters are only
 used when they are defined by crystal symmetry.  An approximate (isotropic)
 treatment of cell esds is used for estimating esds involving l.s. planes.
;
loop_
    _geom_bond_atom_site_label_1
    _geom_bond_atom_site_label_2
    _geom_bond_site_symmetry_2
    _geom_bond_distance
    _geom_bond_publ_flag
    S1 O4 . 1.4345(19) ?
    S1 O3 . 1.4385(19) ?
    S1 N4 . 1.617(2) ?
    S1 C11 . 1.773(3) ?
    O1 C3 . 1.333(3) ?
    O1 N1 . 1.435(3) ?
    O2 C7 . 1.238(3) ?
    N4 H1 . 0.95(3) ?
    N4 H2 . 0.85(5) ?
    N1 C5 . 1.304(3) ?
    N2 N3 . 1.384(3) ?
    N2 C7 . 1.399(3) ?
    N2 C8 . 1.437(3) ?
    N3 C2 . 1.296(3) ?
    C1 C2 . 1.502(3) ?
    C1 H1A . 0.9800 ?
    C1 H1B . 0.9800 ?
    C1 H1C . 0.9800 ?
    C2 C3 . 1.420(3) ?
    C3 C4 . 1.372(3) ?
    C4 C5 . 1.422(4) ?
    C4 C7 . 1.433(3) ?
    C5 C6 . 1.505(3) ?
    C6 H6A . 0.9800 ?
    C6 H6B . 0.9800 ?
    C6 H6C . 0.9800 ?
    C8 C9 . 1.389(4) ?
    C8 C13 . 1.404(3) ?
    C9 C10 . 1.382(3) ?
    C9 H9 . 0.9500 ?
    C10 C11 . 1.394(3) ?
    C10 H10 . 0.9500 ?
    C11 C12 . 1.383(4) ?
    C12 C13 . 1.387(4) ?
    C12 H12 . 0.9500 ?
    C13 H13 . 0.9500 ?
loop_
    _geom_angle_atom_site_label_1
    _geom_angle_atom_site_label_2
    _geom_angle_atom_site_label_3
    _geom_angle_site_symmetry_1
    _geom_angle_site_symmetry_3
    _geom_angle
    _geom_angle_publ_flag
    O4 S1 O3 . . 119.41(11) ?
    O4 S1 N4 . . 107.69(11) ?
    O3 S1 N4 . . 106.07(12) ?
    O4 S1 C11 . . 106.85(12) ?
    O3 S1 C11 . . 108.30(11) ?
    N4 S1 C11 . . 108.10(11) ?
    C3 O1 N1 . . 107.01(16) ?
    S1 N4 H1 . . 110.4(18) ?
    S1 N4 H2 . . 112(3) ?
    H1 N4 H2 . . 125(3) ?
    C5 N1 O1 . . 106.8(2) ?
    N3 N2 C7 . . 126.1(2) ?
    N3 N2 C8 . . 112.27(18) ?
    C7 N2 C8 . . 121.16(18) ?
    C2 N3 N2 . . 119.6(2) ?
    C2 C1 H1A . . 109.5 ?
    C2 C1 H1B . . 109.5 ?
    H1A C1 H1B . . 109.5 ?
    C2 C1 H1C . . 109.5 ?
    H1A C1 H1C . . 109.5 ?
    H1B C1 H1C . . 109.5 ?
    N3 C2 C3 . . 118.8(2) ?
    N3 C2 C1 . . 119.0(2) ?
    C3 C2 C1 . . 122.2(2) ?
    O1 C3 C4 . . 111.0(2) ?
    O1 C3 C2 . . 126.5(2) ?
    C4 C3 C2 . . 122.5(2) ?
    C3 C4 C5 . . 104.1(2) ?
    C3 C4 C7 . . 119.9(2) ?
    C5 C4 C7 . . 136.0(2) ?
    N1 C5 C4 . . 111.0(2) ?
    N1 C5 C6 . . 120.4(2) ?
    C4 C5 C6 . . 128.5(2) ?
    C5 C6 H6A . . 109.5 ?
    C5 C6 H6B . . 109.5 ?
    H6A C6 H6B . . 109.5 ?
    C5 C6 H6C . . 109.5 ?
    H6A C6 H6C . . 109.5 ?
    H6B C6 H6C . . 109.5 ?
    O2 C7 N2 . . 121.9(2) ?
    O2 C7 C4 . . 125.2(2) ?
    N2 C7 C4 . . 112.9(2) ?
    C9 C8 C13 . . 120.6(2) ?
    C9 C8 N2 . . 118.59(18) ?
    C13 C8 N2 . . 120.8(2) ?
    C10 C9 C8 . . 119.8(2) ?
    C10 C9 H9 . . 120.1 ?
    C8 C9 H9 . . 120.1 ?
    C9 C10 C11 . . 119.5(2) ?
    C9 C10 H10 . . 120.2 ?
    C11 C10 H10 . . 120.2 ?
    C12 C11 C10 . . 120.8(2) ?
    C12 C11 S1 . . 120.77(17) ?
    C10 C11 S1 . . 118.4(2) ?
    C11 C12 C13 . . 120.0(2) ?
    C11 C12 H12 . . 120.0 ?
    C13 C12 H12 . . 120.0 ?
    C12 C13 C8 . . 119.0(2) ?
    C12 C13 H13 . . 120.5 ?
    C8 C13 H13 . . 120.5 ?
loop_
    _geom_torsion_atom_site_label_1
    _geom_torsion_atom_site_label_2
    _geom_torsion_atom_site_label_3
    _geom_torsion_atom_site_label_4
    _geom_torsion_site_symmetry_1
    _geom_torsion_site_symmetry_2
    _geom_torsion_site_symmetry_3
    _geom_torsion_site_symmetry_4
    _geom_torsion
    _geom_torsion_publ_flag
    C3 O1 N1 C5 . . . . -0.6(2) ?
    C7 N2 N3 C2 . . . . -5.6(3) ?
    C8 N2 N3 C2 . . . . -177.91(19) ?
    N2 N3 C2 C3 . . . . 1.5(3) ?
    N2 N3 C2 C1 . . . . 179.99(19) ?
    N1 O1 C3 C4 . . . . 1.5(2) ?
    N1 O1 C3 C2 . . . . -176.5(2) ?
    N3 C2 C3 O1 . . . . -179.1(2) ?
    C1 C2 C3 O1 . . . . 2.4(4) ?
    N3 C2 C3 C4 . . . . 3.2(3) ?
    C1 C2 C3 C4 . . . . -175.3(2) ?
    O1 C3 C4 C5 . . . . -1.7(2) ?
    C2 C3 C4 C5 . . . . 176.3(2) ?
    O1 C3 C4 C7 . . . . 177.95(19) ?
    C2 C3 C4 C7 . . . . -4.0(3) ?
    O1 N1 C5 C4 . . . . -0.5(3) ?
    O1 N1 C5 C6 . . . . -179.15(19) ?
    C3 C4 C5 N1 . . . . 1.3(3) ?
    C7 C4 C5 N1 . . . . -178.2(2) ?
    C3 C4 C5 C6 . . . . 179.9(2) ?
    C7 C4 C5 C6 . . . . 0.3(4) ?
    N3 N2 C7 O2 . . . . -174.6(2) ?
    C8 N2 C7 O2 . . . . -2.9(3) ?
    N3 N2 C7 C4 . . . . 4.5(3) ?
    C8 N2 C7 C4 . . . . 176.19(19) ?
    C3 C4 C7 O2 . . . . 179.4(2) ?
    C5 C4 C7 O2 . . . . -1.1(4) ?
    C3 C4 C7 N2 . . . . 0.3(3) ?
    C5 C4 C7 N2 . . . . 179.9(2) ?
    N3 N2 C8 C9 . . . . 38.9(3) ?
    C7 N2 C8 C9 . . . . -133.9(2) ?
    N3 N2 C8 C13 . . . . -139.7(2) ?
    C7 N2 C8 C13 . . . . 47.5(3) ?
    C13 C8 C9 C10 . . . . -1.8(3) ?
    N2 C8 C9 C10 . . . . 179.60(19) ?
    C8 C9 C10 C11 . . . . -1.8(3) ?
    C9 C10 C11 C12 . . . . 3.8(3) ?
    C9 C10 C11 S1 . . . . -177.18(17) ?
    O4 S1 C11 C12 . . . . 24.3(2) ?
    O3 S1 C11 C12 . . . . 154.11(18) ?
    N4 S1 C11 C12 . . . . -91.4(2) ?
    O4 S1 C11 C10 . . . . -154.73(18) ?
    O3 S1 C11 C10 . . . . -24.9(2) ?
    N4 S1 C11 C10 . . . . 89.6(2) ?
    C10 C11 C12 C13 . . . . -2.2(3) ?
    S1 C11 C12 C13 . . . . 178.81(17) ?
    C11 C12 C13 C8 . . . . -1.4(3) ?
    C9 C8 C13 C12 . . . . 3.4(3) ?
    N2 C8 C13 C12 . . . . -178.04(19) ?
loop_
    _geom_hbond_atom_site_label_D
    _geom_hbond_atom_site_label_H
    _geom_hbond_atom_site_label_A
    _geom_hbond_site_symmetry_A
    _geom_hbond_distance_DH
    _geom_hbond_distance_HA
    _geom_hbond_distance_DA
    _geom_hbond_angle_DHA
    _geom_hbond_publ_flag
    N4 H1 O2 1_556 0.95(3) 2.09(4) 3.012(3) 163(3) yes
    N4 H2 O2 6 0.85(5) 2.11(5) 2.933(3) 162(4) yes
