# Supplementary material for: 4-(3,7-Dimethyl-4-oxo-4,5-dihydro­isoxazolo[4,5-d]pyridazin-5-yl)benzene­sulfonamide
Source: Acta Crystallogr Sect E Struct Rep Online. 2011 Aug 27;67(Pt 9):o2466. doi: 10.1107/S1600536811034325 (PMC3200922; doi:10.1107/S1600536811034325)
Supplement: Supplementary file 2 [file e-67-o2466-Isup2.hkl]

# 
# h,k,l, Fc-squared, Fo-squared, sigma(Fo-squared) and status flag 
# 
data_I
_shelx_title '  Fdd2' 
_shelx_refln_list_code          4 
_shelx_F_calc_maximum      630.03 
_exptl_crystal_F_000      2656.00 
_reflns_d_resolution_high  0.7999 
 
loop_ 
 _symmetry_equiv_pos_as_xyz 
 'x, y, z' 
 '-x, -y, z' 
 'x+1/4, -y+1/4, z+1/4' 
 '-x+1/4, y+1/4, z+1/4' 
 'x, y+1/2, z+1/2' 
 '-x, -y+1/2, z+1/2' 
 'x+1/4, -y+3/4, z+3/4' 
 '-x+1/4, y+3/4, z+3/4' 
 'x+1/2, y, z+1/2' 
 '-x+1/2, -y, z+1/2' 
 'x+3/4, -y+1/4, z+3/4' 
 '-x+3/4, y+1/4, z+3/4' 
 'x+1/2, y+1/2, z' 
 '-x+1/2, -y+1/2, z' 
 'x+3/4, -y+3/4, z+1/4' 
 '-x+3/4, y+3/4, z+1/4' 
 
_cell_length_a    18.0113 
_cell_length_b    35.5302 
_cell_length_c     8.2900 
_cell_angle_alpha  90.000 
_cell_angle_beta   90.000 
_cell_angle_gamma  90.000 
 
_shelx_F_squared_multiplier     1.000 
 
loop_ 
 _refln_index_h 
 _refln_index_k 
 _refln_index_l 
 _refln_F_squared_calc 
 _refln_F_squared_meas 
 _refln_F_squared_sigma 
 _refln_observed_status 
   1  29  -7     1517.96     1314.44     51.71 o 
   3  29  -7      334.52      338.33     28.41 o 
   3  31  -7     1711.09     1647.89     49.69 o 
   2  26  -6      226.88      251.69     31.72 o 
   2  28  -6      715.46      651.55     44.89 o 
   0  30  -6     6845.27     7033.24    145.57 o 
   2  30  -6     3904.35     3994.99    100.60 o 
   2  32  -6      465.21      378.02     22.05 o 
   4  32  -6     1407.32     1627.64     66.29 o 
   6  32  -6     1220.58     1382.24     57.29 o 
   8  32  -6      108.52      116.03     15.91 o 
   0  34  -6      509.85      463.07     30.45 o 
   2  34  -6     5840.15     6301.83    111.82 o 
   4  34  -6      360.60      356.74     27.18 o 
   6  34  -6     6495.89     6830.87    101.36 o 
   3  27  -5     2191.84     2275.38     92.62 o 
   1  29  -5     4562.83     5264.26    147.22 o 
   3  29  -5     5182.97     5565.71    140.33 o 
   1  31  -5     4787.81     4773.69    222.29 o 
   3  31  -5     2969.48     2770.10     95.02 o 
   5  31  -5       72.44       79.47     17.25 o 
   1  33  -5     5376.55     5341.15    271.36 o 
   3  33  -5     4511.80     4816.44    311.71 o 
   5  33  -5      440.54      481.92     42.58 o 
   7  33  -5     4525.43     5266.33    120.43 o 
   9  33  -5     2304.23     2561.56     69.35 o 
   1  35  -5     3879.86     3805.77    105.99 o 
   3  35  -5      968.26      864.66     50.39 o 
   5  35  -5     2541.02     2802.19     84.71 o 
   7  35  -5      941.37      886.01     42.13 o 
   1  37  -5     1965.32     2323.74     52.94 o 
   3  37  -5     5001.73     4884.49    413.19 o 
   5  37  -5     1118.69     1252.49     46.92 o 
   4  24  -4     6543.51     6067.63    152.21 o 
   4  26  -4     4748.21     4591.59    134.17 o 
   6  26  -4     4920.00     4587.44    127.55 o 
   2  28  -4    18992.71    18607.41    285.36 o 
   4  28  -4    18288.17    17466.35    262.88 o 
   6  28  -4    18497.28    17499.83    248.75 o 
   2  30  -4      955.81      976.48     66.87 o 
   4  30  -4     7135.25     6830.49    162.78 o 
   6  30  -4      905.98      781.08     53.24 o 
   0  32  -4    19727.94    20972.61    303.97 o 
   2  32  -4     9503.54     9193.26    194.41 o 
   4  32  -4      960.20      925.37     59.82 o 
   6  32  -4     5849.80     5877.93    136.88 o 
  10  32  -4    14431.22    16443.87    195.39 o 
   2  34  -4     4381.71     4449.50    236.26 o 
   4  34  -4     1217.15     1268.44     83.28 o 
   6  34  -4      230.60      247.43     24.71 o 
   8  34  -4      209.83      245.38     28.32 o 
  10  34  -4      728.88      787.52     34.68 o 
   0  36  -4     7746.45     8182.48    167.19 o 
   2  36  -4     2361.20     2686.02     75.80 o 
   4  36  -4     3112.85     3524.86    179.61 o 
   6  36  -4     8928.75     9404.91    587.63 o 
   8  36  -4     1782.96     1660.98     55.50 o 
   2  38  -4     1267.95     1260.90     41.60 o 
   4  38  -4      561.61      573.30     26.12 o 
   6  38  -4      691.16      797.04     38.95 o 
   0  40  -4    10492.77    10969.45    148.20 o 
   2  40  -4     1298.35     1449.39     37.14 o 
   4  40  -4     3607.46     4111.46     80.81 o 
  11  17  -3    14849.89    14121.95    239.46 o 
   5  19  -3      860.89      841.99     47.49 o 
   7  19  -3    24669.03    21393.32    257.56 o 
   9  19  -3    19399.46    17113.28    253.46 o 
   5  21  -3    53239.66    49937.83    394.52 o 
   7  21  -3    14421.51    12049.35    197.60 o 
   9  21  -3     3103.93     2743.29    104.54 o 
   5  23  -3     5756.78     5173.90    134.40 o 
   3  25  -3      973.72     1004.63     64.34 o 
   5  25  -3     5017.65     4691.95    133.32 o 
   7  25  -3    17470.80    16149.11    246.09 o 
   3  27  -3    19177.75    19271.78    283.26 o 
   5  27  -3      889.66      873.16     59.97 o 
   7  27  -3     4071.77     3941.78    124.57 o 
  13  27  -3     4649.31     5010.48    137.63 o 
   1  29  -3      853.72      874.69     65.78 o 
   3  29  -3     1034.87      988.78     67.60 o 
   5  29  -3     6847.09     6633.92    165.24 o 
   7  29  -3     1375.14     1352.37     74.12 o 
  13  29  -3     1259.66     1222.78     59.96 o 
   1  31  -3     3699.99     3640.36    202.16 o 
   3  31  -3     7510.32     7524.30    181.30 o 
   5  31  -3      997.73      935.03     64.00 o 
   7  31  -3    12664.48    12664.05    220.63 o 
   1  33  -3     1184.67     1109.79     52.22 o 
   3  33  -3       63.86       75.27     17.97 o 
   5  33  -3      416.74      459.30     68.13 o 
   7  33  -3      259.21      327.46     26.32 o 
   9  33  -3     5392.32     6022.75    129.19 o 
   1  35  -3     1196.43     1401.33     55.90 o 
   3  35  -3      615.56      605.01     43.24 o 
   5  35  -3      433.93      503.12     32.24 o 
   7  35  -3      285.69      319.68     25.63 o 
   9  35  -3      511.92      542.43     33.90 o 
   1  37  -3     1809.56     1834.21     60.13 o 
   3  37  -3      331.19      375.39     27.59 o 
   5  37  -3      823.50      842.23     37.06 o 
   7  37  -3     2417.01     2658.03     57.56 o 
   1  39  -3     6609.93     7068.18    104.91 o 
   3  39  -3     1037.49     1141.84     41.67 o 
   5  39  -3       71.16       69.89     11.27 o 
   1  41  -3       82.84       86.42     12.91 o 
   3  41  -3      854.74      996.42     32.77 o 
   6   0  -2     2611.96     2628.44     35.56 o 
   4   2  -2    22498.82    19797.56    121.36 o 
   6   2  -2    24568.69    22462.55    172.04 o 
   8   2  -2    38854.76    35716.16    255.75 o 
  10   2  -2     3057.53     2936.19     84.68 o 
  14   2  -2    26916.62    21882.99    288.38 o 
  16   2  -2      442.82      351.72     37.85 o 
  18   2  -2     4751.86     3158.69     96.32 o 
  22   2  -2      706.17      629.36     64.56 o 
   2   4  -2     1145.38     1106.66     18.37 o 
   4   4  -2     6101.64     6276.91     69.26 o 
   6   4  -2    10564.31    10612.60    116.95 o 
   8   4  -2     5497.17     5532.27    101.61 o 
  10   4  -2     9275.02     9650.93    154.49 o 
  12   4  -2      886.05      894.82     54.01 o 
  14   4  -2    11795.32     9480.23    199.84 o 
  16   4  -2     8366.76     6006.52    155.62 o 
  18   4  -2      304.72      235.65     29.03 o 
   2   6  -2   274273.44   258224.67    335.69 o 
   4   6  -2     6998.08     6931.95     74.64 o 
   6   6  -2    31499.90    32671.09    208.55 o 
   8   6  -2     2841.40     2857.54     73.48 o 
  10   6  -2    23715.08    22993.29    242.29 o 
  12   6  -2     1424.22     1421.86     67.85 o 
  14   6  -2    19737.62    13932.63    250.53 o 
  16   6  -2     1676.32     1112.49     71.31 o 
  18   6  -2     7742.79     4616.42    123.17 o 
   2   8  -2     1304.89     1142.66     26.93 o 
   4   8  -2    27262.33    27755.16    162.03 o 
   6   8  -2     9212.48     9380.84    112.85 o 
   8   8  -2      321.19      335.11     26.62 o 
  10   8  -2      606.76      630.02     40.93 o 
  12   8  -2      493.22      538.50     39.79 o 
  14   8  -2     8987.62     7341.79   1687.27 o 
  16   8  -2     7138.23     4131.34    138.76 o 
  18   8  -2      924.62      511.93     42.27 o 
   2  10  -2    42923.68    44533.84    196.10 o 
   4  10  -2      553.59      579.62     25.82 o 
   6  10  -2     9399.59    10371.33    124.52 o 
   8  10  -2     9570.34     9300.66    136.04 o 
  10  10  -2     1498.84     1362.74     60.56 o 
  12  10  -2     1576.73     1329.63    115.46 o 
  14  10  -2     8194.42     4309.84    151.96 o 
  16  10  -2     1574.78      888.15     66.77 o 
  18  10  -2     3740.56     2349.58     90.54 o 
   2  12  -2    24304.83    23232.06    159.48 o 
   4  12  -2     4153.26     3763.43     70.25 o 
   6  12  -2     6530.78     6591.54    106.28 o 
   8  12  -2     9881.54     9879.75    145.30 o 
  10  12  -2      627.62      567.11     41.58 o 
  12  12  -2     1150.90     1083.24     61.86 o 
  14  12  -2     7920.89     4491.70    162.29 o 
  16  12  -2      521.81      387.73     45.97 o 
  18  12  -2      280.67      243.09     29.28 o 
   0  14  -2    18027.27    15246.15    116.66 o 
   2  14  -2     1476.38     1451.75     44.81 o 
   4  14  -2    22306.22    20287.73    175.71 o 
   6  14  -2    24537.85    24054.80    216.92 o 
   8  14  -2    12329.42    11869.83    167.49 o 
  10  14  -2     1862.33     2036.82     79.52 o 
  12  14  -2     7662.48     7721.63    178.39 o 
  14  14  -2      312.60      189.07     38.57 o 
  16  14  -2       86.52       37.78     19.20 o 
  18  14  -2     2013.89     1588.20     71.27 o 
   2  16  -2    25175.70    23746.27    967.32 o 
   4  16  -2     8192.02     7170.47    114.45 o 
   6  16  -2    14306.28    13306.75    171.00 o 
   8  16  -2     1230.07     1210.03     57.59 o 
  10  16  -2     2442.41     2307.50     70.14 o 
  12  16  -2     3694.30     3609.38    124.46 o 
  14  16  -2     9511.70     6304.88    201.70 o 
  16  16  -2     2972.60     2242.39    105.22 o 
  18  16  -2     1200.17      918.72     52.77 o 
   2  18  -2    18655.57    16758.64    650.80 o 
   4  18  -2    19207.20    17672.64    200.84 o 
   6  18  -2     1552.36     1547.18     45.66 o 
   8  18  -2     4003.22     3445.05     73.92 o 
  10  18  -2     2426.32     2015.68     89.95 o 
  14  18  -2     7308.83     5845.30    195.15 o 
  16  18  -2      319.77      231.28     36.22 o 
  18  18  -2     2005.76     1956.32     70.51 o 
   2  20  -2     5566.80     6169.73    121.62 o 
   4  20  -2     6137.58     6108.79    121.21 o 
   6  20  -2     3310.68     2970.77     66.14 o 
   8  20  -2      324.74      326.23     25.15 o 
  10  20  -2     1647.98     1488.33     82.11 o 
  14  20  -2      476.63      458.12     58.55 o 
  16  20  -2      178.46      180.77     31.21 o 
  18  20  -2      682.61      688.16     38.62 o 
   0  22  -2      879.74      980.22     50.59 o 
   2  22  -2    11584.50    12972.88    192.68 o 
   4  22  -2    12312.35    12025.03    186.58 o 
   6  22  -2    20028.77    18116.84    142.65 o 
   8  22  -2     5079.43     4519.23     91.94 o 
  16  22  -2      177.20      160.97     28.26 o 
   2  24  -2     4730.16     5614.15    135.10 o 
   4  24  -2    10311.96    10703.24    409.91 o 
   6  24  -2       37.21       67.44     18.96 o 
   8  24  -2      445.23      497.46     47.19 o 
  14  24  -2      818.22      891.87     73.56 o 
  16  24  -2      436.60      449.10     39.84 o 
   0  26  -2    34218.13    34521.95    327.33 o 
   2  26  -2     3793.85     4016.94    103.22 o 
   4  26  -2    13137.02    12056.81    215.48 o 
   6  26  -2     3290.63     3004.61    111.97 o 
   8  26  -2    41396.51    40900.06    415.84 o 
  14  26  -2      408.78      489.21     51.34 o 
  16  26  -2     4517.23     4910.50    110.31 o 
   2  28  -2     1084.83     1104.75     45.55 o 
   4  28  -2     2317.10     2126.72    269.28 o 
   6  28  -2     4709.85     4378.50    136.68 o 
   8  28  -2     3099.66     2937.17    114.07 o 
  10  28  -2      288.32      308.87     37.56 o 
  14  28  -2     1068.06     1164.88     70.08 o 
  16  28  -2      967.36      847.50     38.35 o 
   0  30  -2     8571.67     8964.28    203.70 o 
   2  30  -2    32937.54    31975.20    378.15 o 
   4  30  -2    19683.37    17167.11   2339.45 o 
   6  30  -2     6047.00     5256.22    746.45 o 
   8  30  -2     4672.64     4721.57    141.87 o 
  10  30  -2     4301.15     4631.26    131.14 o 
  14  30  -2     3881.53     4328.45    115.65 o 
   2  32  -2       46.61       73.43     18.70 o 
   4  32  -2     4038.27     4288.51    198.88 o 
   6  32  -2     1726.47     1750.22     62.30 o 
   8  32  -2     2283.72     2462.69     68.04 o 
  10  32  -2      102.90      136.45     22.88 o 
  14  32  -2      179.57      183.37     20.68 o 
   0  34  -2     2401.95     2581.73    109.57 o 
   2  34  -2     4753.36     4567.10    156.32 o 
   4  34  -2     1745.60     1766.88    105.99 o 
   6  34  -2     4822.77     5215.83    101.96 o 
   8  34  -2     6646.38     7111.71    106.72 o 
  10  34  -2     2131.72     2318.18     77.84 o 
   2  36  -2      155.47      173.05     24.65 o 
   4  36  -2     4198.51     4614.39     95.68 o 
   6  36  -2     1282.62     1330.86     48.85 o 
   8  36  -2      338.56      355.65     22.73 o 
   0  38  -2     5049.97     5217.60    143.32 o 
   2  38  -2     1630.34     1862.77     60.46 o 
   4  38  -2     6985.29     7296.08    147.04 o 
   6  38  -2     4095.87     4340.59     95.29 o 
   8  38  -2     8245.12     8348.02    139.73 o 
   2  40  -2      562.00      636.95     33.03 o 
   4  40  -2        5.10       13.31      8.83 o 
   6  40  -2      287.02      280.44     13.40 o 
   0  42  -2      809.97      871.14     46.98 o 
   2  42  -2      199.12      172.22     15.76 o 
   4  42  -2      572.38      671.55     21.52 o 
   1   1  -1    49483.13    45880.29     81.36 o 
   3   1  -1    56699.65    52560.79   3003.53 o 
   5   1  -1    24399.71    24539.34    182.13 o 
   7   1  -1      358.18      335.32     17.99 o 
   9   1  -1    21807.03    23159.78    305.83 o 
  11   1  -1    46663.01    49075.80    381.78 o 
  13   1  -1    10058.90    11243.29    285.69 o 
  15   1  -1     4496.84     4033.98     99.85 o 
  17   1  -1     1555.53     1523.78     57.55 o 
  19   1  -1     1447.08     1269.51     63.96 o 
  21   1  -1     1579.26     1378.05     34.45 o 
   1   3  -1    36333.38    37307.01     91.03 o 
   3   3  -1     5276.61     4683.26     52.91 o 
   5   3  -1    77378.80    76932.77    157.04 o 
   7   3  -1     7717.49     7708.62     65.46 o 
   9   3  -1     3235.49     3858.46    122.66 o 
  11   3  -1     2832.00     3238.62    100.02 o 
  13   3  -1     2040.79     2043.41     70.02 o 
  15   3  -1       27.42       53.39     12.07 o 
  17   3  -1    15725.82    12762.03    927.95 o 
  19   3  -1     2517.23     2037.03    175.51 o 
  21   3  -1     1714.47     1418.08     38.36 o 
   1   5  -1      474.82      389.06     11.81 o 
   3   5  -1   153243.83   151103.98    316.24 o 
   5   5  -1    20136.93    20636.02    147.40 o 
   7   5  -1      322.15      382.35     14.10 o 
   9   5  -1     1679.89     2099.60     70.37 o 
  11   5  -1     6113.69     5951.49    113.16 o 
  13   5  -1     5285.55     5244.66     96.32 o 
  15   5  -1    14316.20    13902.46    164.41 o 
  17   5  -1     4916.97     4195.20    558.58 o 
  19   5  -1      813.90      654.86     45.02 o 
  21   5  -1     1879.74     1718.16     37.68 o 
   3   7  -1    93034.05    89271.54    262.29 o 
   5   7  -1    61149.81    62430.99   1506.43 o 
   7   7  -1    36551.77    35554.02    131.78 o 
   9   7  -1    11486.12    11291.58    164.71 o 
  11   7  -1    23496.18    24514.04    222.84 o 
  13   7  -1     6524.97     6591.16    103.53 o 
  15   7  -1      401.36      469.10     30.56 o 
  17   7  -1     6603.21     5465.77    874.55 o 
  19   7  -1      192.71      110.60     14.66 o 
  21   7  -1     1003.23      953.95    189.62 o 
   1   9  -1    72195.82    54189.91    143.34 o 
   3   9  -1    94561.45    98611.44    309.94 o 
   5   9  -1     4442.27     4759.92     46.33 o 
   7   9  -1    17463.05    18327.87    182.82 o 
   9   9  -1    12762.25    13717.30    181.55 o 
  11   9  -1     1745.98     1890.72     54.24 o 
  13   9  -1     2975.54     2765.54    111.53 o 
  15   9  -1      157.30      139.87     21.31 o 
  17   9  -1     3003.32     2431.37    354.11 o 
  19   9  -1      350.97      308.57     22.82 o 
  21   9  -1      940.12      844.39     51.19 o 
   1  11  -1     4272.48     3894.37     41.22 o 
   3  11  -1    31207.45    33509.85    202.85 o 
   5  11  -1     5526.02     5261.33     89.80 o 
   7  11  -1     1521.91     1470.91     54.69 o 
   9  11  -1    28686.61    29760.46    274.43 o 
  11  11  -1     5046.39     5322.90     94.90 o 
  13  11  -1    12705.48    12583.55    177.66 o 
  15  11  -1     7092.38     5257.93    449.00 o 
  17  11  -1      102.61       72.61     14.58 o 
  19  11  -1     1774.17     1700.24     98.02 o 
  21  11  -1      487.42      397.25     16.68 o 
   1  13  -1    30166.82    23692.27   1014.56 o 
   3  13  -1    10191.74    10935.80    127.87 o 
   5  13  -1      980.45     1372.35     49.30 o 
   7  13  -1     8948.71     9850.42    149.49 o 
   9  13  -1      885.32      768.72     73.62 o 
  11  13  -1     1433.26     1435.64     51.67 o 
  13  13  -1     7365.33     7806.76    128.35 o 
  15  13  -1     2861.71     2116.14    122.47 o 
  17  13  -1     6082.58     5471.22    623.30 o 
  19  13  -1     1593.08     1438.05     46.60 o 
   1  15  -1     9680.38     8508.57    407.39 o 
   3  15  -1    19250.60    18295.86    169.63 o 
   5  15  -1    21034.44    21235.91    147.16 o 
   7  15  -1    19251.02    18853.73    242.27 o 
   9  15  -1     4975.56     4848.06     87.69 o 
  11  15  -1     9838.13     9520.16    135.21 o 
  13  15  -1      513.97      509.08     30.08 o 
  15  15  -1    11257.20     9118.72    134.47 o 
  17  15  -1      728.63      682.39     43.39 o 
  19  15  -1     5135.80     4343.50    215.93 o 
   1  17  -1    11676.89    10919.27    947.89 o 
   3  17  -1     9917.55     9080.84    350.81 o 
   5  17  -1     3988.73     3799.16     67.44 o 
   7  17  -1     6870.90     6932.71     99.96 o 
   9  17  -1       63.45       89.81     15.76 o 
  11  17  -1     1437.10     1402.47     47.16 o 
  13  17  -1     3530.61     3351.12    215.40 o 
  15  17  -1     7435.95     6776.70    210.68 o 
  17  17  -1     2991.70     2721.26     74.11 o 
  19  17  -1     1424.34     1172.09     57.17 o 
   1  19  -1    15594.63    14957.38   1083.68 o 
   3  19  -1    24464.24    23451.24   1589.09 o 
   5  19  -1     7379.31     6832.63    134.11 o 
   7  19  -1     7451.55     6607.09    127.19 o 
   9  19  -1     8378.61     8034.83    122.49 o 
  11  19  -1    11251.41    10507.52    172.84 o 
  13  19  -1      310.19      286.59     26.32 o 
  15  19  -1     6401.75     5844.78    119.81 o 
  17  19  -1      396.36      381.29     36.43 o 
  19  19  -1     3935.09     3829.48     93.72 o 
   1  21  -1    10853.00    10684.01    162.27 o 
   3  21  -1     4006.79     3914.28    370.14 o 
   5  21  -1    12630.17    11672.20    184.93 o 
   7  21  -1    10251.86     9773.75    191.31 o 
   9  21  -1     1072.41      942.30     31.26 o 
  11  21  -1     2017.69     1607.79     63.19 o 
  13  21  -1      216.59      139.96     19.52 o 
  15  21  -1     1501.52     1458.96    104.26 o 
  17  21  -1     2366.08     2254.28    157.13 o 
  19  21  -1       36.99       55.83     12.49 o 
   1  23  -1     6510.45     6855.75    140.11 o 
   3  23  -1     4144.35     5188.69    131.70 o 
   5  23  -1     9830.04     9812.50    559.47 o 
   7  23  -1     6174.08     5536.92     82.68 o 
   9  23  -1    13885.34    12703.25    131.38 o 
  11  23  -1     7951.15     7083.80    181.83 o 
  13  23  -1     7286.61     6384.34    169.06 o 
  15  23  -1      186.76      184.45     30.06 o 
  17  23  -1     3693.79     3430.53    523.69 o 
   1  25  -1    21514.60    22215.17    625.14 o 
   3  25  -1    11956.15    10685.12    712.87 o 
   5  25  -1     5173.03     5004.11    146.68 o 
   7  25  -1    13696.06    12510.39    435.81 o 
   9  25  -1     2836.04     2521.62    284.50 o 
  11  25  -1    11293.40    10161.85    491.66 o 
  13  25  -1     3820.49     3364.29    123.06 o 
  15  25  -1       52.05       52.70     31.63 o 
  17  25  -1      520.58      521.58    110.82 o 
   1  27  -1      464.90      475.79     20.74 o 
   3  27  -1     5040.00     4253.69    216.99 o 
   5  27  -1    11419.74    10221.40    420.29 o 
   7  27  -1     1824.41     1810.90     77.71 o 
   9  27  -1     5877.66     5478.88    479.92 o 
  11  27  -1      963.03      989.08     67.09 o 
  13  27  -1     6030.35     5431.58    152.90 o 
  15  27  -1     2878.85     2752.08    346.37 o 
  17  27  -1     2738.66     2425.19    506.50 o 
   1  29  -1      725.26      654.52     24.74 o 
   3  29  -1     2735.83     2608.89     96.36 o 
   5  29  -1     2305.87     2182.83    266.62 o 
   7  29  -1     2113.63     2049.79     72.85 o 
   9  29  -1     8661.49     7989.94    546.69 o 
  11  29  -1     6350.21     5968.24    371.15 o 
  13  29  -1     2625.02     2394.07     98.15 o 
  15  29  -1     2853.73     3225.88    105.71 o 
   1  31  -1     2252.91     1947.43     57.02 o 
   3  31  -1     5024.27     4907.98    104.54 o 
   5  31  -1     7010.43     6729.68    120.63 o 
   7  31  -1     1152.30     1142.22     49.20 o 
   9  31  -1     6626.61     6092.77    584.05 o 
  11  31  -1     3701.92     3515.85    391.94 o 
  13  31  -1      618.23      471.64     41.60 o 
  15  31  -1     2418.67     2043.05    347.85 o 
   1  33  -1     5553.74     5227.28    108.53 o 
   3  33  -1      478.14      513.13     34.83 o 
   5  33  -1     9334.01     9422.58    211.90 o 
   7  33  -1     2346.20     2468.34    110.24 o 
   9  33  -1     2920.14     2825.88    339.13 o 
  11  33  -1     3126.95     2940.45    415.56 o 
   1  35  -1      786.26      702.65     41.02 o 
   3  35  -1     1454.56     1441.97     57.11 o 
   5  35  -1     2838.02     2775.37     75.30 o 
   7  35  -1     2927.89     2821.87    140.34 o 
   9  35  -1     1305.23     1171.37    179.27 o 
  11  35  -1      541.49      442.61     89.82 o 
  13  35  -1     1042.86      874.14    227.13 o 
   1  37  -1     1560.29     1665.23     60.34 o 
   3  37  -1      872.80      961.45     45.47 o 
   5  37  -1     7245.10     7289.97    226.40 o 
   7  37  -1     1207.44     1296.69     44.40 o 
   9  37  -1     1267.02     1374.68     63.12 o 
  11  37  -1     1351.36      846.77     38.97 o 
   1  39  -1     3897.86     4106.68     88.13 o 
   3  39  -1     7090.49     7633.51    115.15 o 
   5  39  -1     2228.22     2159.01     89.34 o 
   7  39  -1     5376.78     5749.01    130.08 o 
   9  39  -1      930.52      942.22     43.82 o 
   1  41  -1     1128.32     1243.06     44.13 o 
   3  41  -1     1749.13     1819.69     90.31 o 
   5  41  -1     1410.60     1414.54     36.95 o 
   7  41  -1      313.53      332.67     27.48 o 
   1  43  -1      668.26      684.81     19.44 o 
   3  43  -1     1144.92     1288.19     28.40 o 
   5  43  -1      131.71      175.41     19.13 o 
   4   0   0   396934.59   412445.66  12690.96 o 
   8   0   0    42220.93    44670.11    938.31 o 
  12   0   0    33804.09    32500.28    818.71 o 
  16   0   0    23296.63    25270.36   2107.37 o 
  20   0   0    13390.21    11514.04    188.91 o 
   2   2   0    27243.49    28258.56    468.69 o 
   4   2   0    21009.47    20408.70    249.77 o 
   6   2   0    65095.96    75033.38   1173.58 o 
   8   2   0     2508.90     2341.01     35.76 o 
  10   2   0    23751.57    29059.21    133.43 o 
  12   2   0     1484.55     1705.42     75.73 o 
  14   2   0    11733.76    12818.19    252.78 o 
  16   2   0     1634.23     2036.79     82.87 o 
  18   2   0      922.70      811.43     53.77 o 
  20   2   0      570.10     1083.83    136.48 o 
  22   2   0      607.93      648.25     32.94 o 
   0   4   0    29400.52    29021.97     91.79 o 
   2   4   0     9140.03     9423.24    226.95 o 
   4   4   0   131634.89   133562.19   2678.47 o 
   6   4   0   119656.69   125533.04   4337.05 o 
   8   4   0     2296.32     2860.59     42.50 o 
  10   4   0    36112.96    38923.56    262.84 o 
  12   4   0     2255.26     2153.93     48.58 o 
  14   4   0    12970.86    14227.85    235.04 o 
  16   4   0    19648.61    20797.63   1061.56 o 
  18   4   0     1639.69     1540.34    176.65 o 
  20   4   0     7651.54     6607.26    196.61 o 
  22   4   0     3283.67     3091.44     64.94 o 
   2   6   0    16906.00    17058.76     57.55 o 
   4   6   0     7677.71     7217.06     57.13 o 
   6   6   0    32622.19    35043.51    148.03 o 
   8   6   0    10490.10    11216.22     97.81 o 
  10   6   0     2398.95     2505.56     58.99 o 
  12   6   0      962.31     1105.81     35.88 o 
  14   6   0     1765.89     1897.33     79.18 o 
  16   6   0    10030.58    10759.51    338.18 o 
  18   6   0      820.39      739.19     99.08 o 
  20   6   0      141.26      148.80     16.85 o 
  22   6   0     2425.36     2634.32    276.21 o 
   0   8   0      198.33      145.46     10.63 o 
   2   8   0   101161.70    98861.54   3026.54 o 
   4   8   0       32.78      140.19     14.34 o 
   6   8   0    32361.19    32796.93    148.63 o 
   8   8   0     7877.84     7750.65     69.17 o 
  10   8   0   112653.36   122460.23    310.32 o 
  12   8   0      150.26      151.19     16.01 o 
  14   8   0    13471.28    14559.44    228.28 o 
  16   8   0    13802.41    14183.14    170.05 o 
  18   8   0       96.06       72.74     15.71 o 
  20   8   0     1832.20     1660.79     49.66 o 
   2  10   0     5970.68     6766.13    112.03 o 
   4  10   0     5014.78     4609.96     63.82 o 
   6  10   0      306.85      355.91     14.58 o 
   8  10   0    11643.11    12827.54     91.98 o 
  10  10   0     1329.53     1179.12     43.52 o 
  12  10   0     4356.46     4031.18     70.79 o 
  14  10   0     5803.41     5750.45    159.74 o 
  16  10   0     1442.17     1304.21     59.23 o 
  18  10   0     7254.45     6109.24    111.75 o 
  20  10   0     7892.70     7664.01    103.77 o 
   0  12   0   101318.18    86550.26    276.28 o 
   2  12   0    35792.37    31732.37    227.10 o 
   4  12   0    28777.33    26768.52    254.84 o 
   6  12   0     6012.91     6468.18     74.55 o 
   8  12   0    39580.35    44726.22    242.14 o 
  10  12   0     6275.26     6915.51    150.94 o 
  12  12   0     1263.03     1161.68     29.85 o 
  14  12   0     3114.48     3004.50    148.63 o 
  16  12   0     5235.53     4440.65    102.31 o 
  18  12   0    12472.57    11229.30    206.78 o 
  20  12   0     7938.09     7510.49     90.08 o 
   2  14   0      579.57      649.73     15.97 o 
   4  14   0    12733.05    12333.18    102.04 o 
   6  14   0     9432.49     9240.03    200.29 o 
   8  14   0      667.41      816.54     29.89 o 
  10  14   0      224.12      284.14     24.50 o 
  12  14   0     3493.89     3314.39    159.58 o 
  14  14   0     2761.97     2389.38     85.90 o 
  16  14   0      204.54      151.69     17.43 o 
  18  14   0     9617.72    10462.60    421.90 o 
  20  14   0      437.04      397.60     42.67 o 
   0  16   0    86214.59    78512.73    309.57 o 
   2  16   0    43549.58    44223.06    567.27 o 
   4  16   0     4581.43     4123.57     67.77 o 
   6  16   0     1750.21     1441.13     33.27 o 
   8  16   0       50.46       65.11     13.23 o 
  10  16   0     2947.58     3134.87     76.92 o 
  12  16   0     2870.83     2583.59     51.22 o 
  14  16   0     4207.73     3396.67     90.97 o 
  16  16   0     6502.87     6148.15    186.79 o 
  18  16   0      422.56      508.31     33.06 o 
  20  16   0      789.33      672.53     64.89 o 
   2  18   0     7117.57     7170.11    230.38 o 
   4  18   0     1065.82      931.98     37.66 o 
   6  18   0        3.00       12.04      9.36 o 
   8  18   0     7295.87     7285.84    138.88 o 
  10  18   0     3718.05     3888.07     72.56 o 
  12  18   0     4222.44     4346.16     70.61 o 
  14  18   0     5170.18     5330.48    109.91 o 
  16  18   0        1.07        2.35      8.00 o 
  18  18   0       15.89        5.75     10.33 o 
  20  18   0       68.28       85.16     31.38 o 
   0  20   0    43461.34    38986.14    241.12 o 
   2  20   0      152.37      234.43    179.90 o 
   4  20   0     2319.89     2534.71     87.43 o 
   6  20   0    15878.29    14709.48    149.42 o 
   8  20   0      677.24      781.99     39.41 o 
  10  20   0    21495.31    21383.18    178.73 o 
  12  20   0       94.18       57.67     17.19 o 
  14  20   0     4529.13     4358.37    138.42 o 
  16  20   0      820.51      772.80     42.22 o 
  18  20   0     3504.25     3804.54    175.56 o 
   2  22   0     8602.11     7949.87    434.85 o 
   4  22   0      526.83      542.83     82.90 o 
   6  22   0     7905.84     8116.53    143.16 o 
   8  22   0     3468.46     3386.55     72.41 o 
  10  22   0     2833.96     2522.07     49.06 o 
  12  22   0    24906.63    22687.44    623.34 o 
  14  22   0       49.42       23.40     12.60 o 
  16  22   0     5081.26     5016.10    166.37 o 
  18  22   0     1586.11     1757.33    109.74 o 
   0  24   0    20866.64    19023.60    234.06 o 
   2  24   0    19145.98    22327.02    275.49 o 
   4  24   0     7450.25     7323.34    687.14 o 
   6  24   0     6515.63     6415.84    131.23 o 
   8  24   0     7076.53     5885.14    112.22 o 
  10  24   0     1670.14     1396.49     51.09 o 
  12  24   0     9964.33     9130.11    161.40 o 
  14  24   0    13028.76    11629.86    708.97 o 
  16  24   0     2120.56     2249.69    291.11 o 
  18  24   0     2626.93     2198.29    131.37 o 
   2  26   0      181.01      190.57     14.91 o 
   4  26   0      215.73      271.61     35.83 o 
   6  26   0       40.13       26.96      9.47 o 
   8  26   0      267.87      271.15     19.21 o 
  10  26   0     5557.95     5239.31    137.05 o 
  12  26   0     2521.54     2523.75     66.48 o 
  14  26   0     6474.33     6253.91    218.66 o 
  16  26   0      711.85      643.29     35.71 o 
  18  26   0      119.61      124.66     15.83 o 
   0  28   0     1183.94     1090.78     41.16 o 
   2  28   0     1619.54     1358.60     38.46 o 
   4  28   0     4753.57     3956.79     77.10 o 
   6  28   0    14763.34    13772.37    259.31 o 
   8  28   0     9798.90     9624.95    309.95 o 
  10  28   0       89.65      124.32     18.15 o 
  12  28   0     5713.39     5988.06    119.82 o 
  14  28   0      135.06      182.45     35.42 o 
  16  28   0     8621.20     8218.24    101.97 o 
   2  30   0      476.31      348.77     19.09 o 
   4  30   0     2433.27     2079.97     86.75 o 
   6  30   0    13039.67    13162.33    194.11 o 
   8  30   0        0.30        9.20     13.54 o 
  10  30   0      407.95      390.38     27.54 o 
  12  30   0      125.72      170.94     16.68 o 
  14  30   0       30.73       18.44     12.84 o 
  16  30   0     1404.36     1331.13    204.04 o 
   0  32   0     5481.55     5499.77    155.58 o 
   2  32   0    17784.03    16516.86    187.42 o 
   4  32   0        6.90       23.73     12.48 o 
   6  32   0    31766.69    30538.82   1271.43 o 
   8  32   0      358.58      308.55     25.79 o 
  10  32   0    15787.60    16316.38    548.92 o 
  12  32   0      659.68      559.69     30.48 o 
  14  32   0     1053.98     1110.60     38.58 o 
   2  34   0      366.70      362.27     27.34 o 
   4  34   0     1677.02     1583.93     52.04 o 
   6  34   0     5540.26     5564.60    238.12 o 
   8  34   0     3624.76     3202.05     88.07 o 
  10  34   0      492.91      397.62     36.68 o 
  12  34   0       65.54       74.06     10.60 o 
  14  34   0      489.33      494.94     94.20 o 
   0  36   0      689.95      723.41     58.04 o 
   2  36   0     2866.83     2722.31     76.83 o 
   4  36   0     1570.34     1478.54     48.27 o 
   6  36   0     2832.69     3131.40    244.15 o 
   8  36   0     1420.46     1265.72     58.53 o 
  10  36   0      648.31      598.59     31.95 o 
  12  36   0      601.64      528.54     48.53 o 
   2  38   0        0.03       16.48     13.21 o 
   4  38   0     1979.00     2040.11     96.06 o 
   6  38   0     2356.95     2582.34     69.38 o 
   8  38   0     2182.19     1920.02    124.86 o 
  10  38   0       74.56       68.43     15.48 o 
   0  40   0     1591.12     1543.47     73.44 o 
   2  40   0      550.14      685.98     24.33 o 
   4  40   0     5070.19     5108.38     85.09 o 
   6  40   0        9.78       10.05      6.56 o 
   8  40   0     3703.58     4109.42     98.40 o 
   2  42   0     7226.31     7675.61     90.70 o 
   4  42   0     3805.91     4447.96     85.18 o 
   6  42   0       66.38       80.26     16.31 o 
   0  44   0     3699.27     4239.11     85.83 o 
   2  44   0      868.47      897.79     26.81 o 
   1   1   1    50228.47    53592.95    614.08 o 
   3   1   1    54711.88    57282.70    553.97 o 
   5   1   1    22436.22    24914.46    289.47 o 
   7   1   1      689.13      667.56     25.53 o 
   9   1   1    20937.68    22823.13    186.36 o 
  11   1   1    45241.56    48519.52    782.46 o 
  13   1   1    10044.26    11158.43    276.17 o 
  15   1   1     4961.33     5604.61     93.15 o 
  17   1   1     1963.18     2404.59     59.49 o 
  19   1   1     1894.08     2002.36     65.47 o 
  21   1   1     1351.80     1556.93     63.22 o 
   1   3   1    33325.83    35494.38    429.41 o 
   3   3   1     5770.20     5429.88     59.48 o 
   5   3   1    72827.80    77064.94    911.16 o 
   7   3   1     6764.97     7144.87     55.78 o 
   9   3   1     2852.92     3635.49     37.82 o 
  11   3   1     2141.06     2562.86     59.03 o 
  13   3   1     1536.86     1645.19     28.49 o 
  15   3   1       72.28      121.78     14.02 o 
  17   3   1    15039.01    15233.61    449.62 o 
  19   3   1     2385.40     2454.34    124.03 o 
  21   3   1     1658.67     1852.44    103.94 o 
   1   5   1      156.11      177.04      8.19 o 
   3   5   1   156446.42   163460.55   1804.37 o 
   5   5   1    18231.57    19065.12    141.93 o 
   7   5   1      298.79      389.09     13.12 o 
   9   5   1     1308.62     1970.87     35.94 o 
  11   5   1     6459.83     6630.36    155.08 o 
  13   5   1     6274.70     6701.65    116.68 o 
  15   5   1    13150.26    14526.76    164.71 o 
  17   5   1     4574.37     5114.44    194.25 o 
  19   5   1      792.74      823.54     43.61 o 
  21   5   1     1701.96     2102.47    124.80 o 
   1   7   1   244679.69   254164.53   2272.46 o 
   3   7   1    90852.77    91962.83    200.80 o 
   5   7   1    57477.51    59246.61    216.35 o 
   7   7   1    35155.74    37320.05    188.55 o 
   9   7   1    10667.14    11428.90    116.32 o 
  11   7   1    21668.37    23870.27    202.62 o 
  13   7   1     6386.09     6745.53    116.85 o 
  15   7   1      217.38      267.69     23.41 o 
  17   7   1     6022.09     6281.54    115.26 o 
  19   7   1      151.46      135.06     14.11 o 
  21   7   1      906.62      888.98     43.72 o 
   1   9   1    68895.48    70686.02    200.39 o 
   3   9   1    99565.54   107835.99    199.50 o 
   5   9   1     3799.18     4563.51     50.36 o 
   7   9   1    18842.58    20772.98    135.65 o 
   9   9   1    13823.39    15940.18    103.56 o 
  11   9   1     1266.99     1470.17     46.97 o 
  13   9   1     3316.54     3391.28     44.46 o 
  15   9   1      220.88      191.08     20.02 o 
  17   9   1     3541.07     3575.60     95.99 o 
  19   9   1      496.92      546.30     21.73 o 
  21   9   1     1033.61     1082.84     27.60 o 
   1  11   1     4662.50     5614.27     61.57 o 
   3  11   1    32796.63    37413.84    136.67 o 
   5  11   1     5198.59     5064.04     55.57 o 
   7  11   1     1198.20     1210.04     30.60 o 
   9  11   1    26789.92    29712.64    238.83 o 
  11  11   1     4458.77     4881.08     64.40 o 
  13  11   1    12735.56    13232.45    294.79 o 
  15  11   1     6648.13     6392.06    170.09 o 
  17  11   1       77.54       74.35     11.85 o 
  19  11   1     2152.27     2564.37     70.38 o 
  21  11   1      487.31      432.07     28.37 o 
   1  13   1    31163.97    29091.48    688.33 o 
   3  13   1    11628.49    13109.60    234.64 o 
   5  13   1      814.59     1110.94     28.30 o 
   7  13   1     8438.26     9248.90    115.33 o 
   9  13   1     1268.10     1195.06     41.02 o 
  11  13   1     1024.28     1046.95     62.18 o 
  13  13   1     8002.87     8593.75    259.70 o 
  15  13   1     2857.54     2382.90     79.45 o 
  17  13   1     6129.97     6139.92    193.81 o 
  19  13   1     1984.50     2056.71     73.02 o 
  21  13   1     1113.26     1036.69     41.61 o 
   1  15   1    10160.77     9992.96    178.57 o 
   3  15   1    20324.32    20251.06    383.36 o 
   5  15   1    19553.60    20153.51    209.10 o 
   7  15   1    19124.46    19273.67    197.69 o 
   9  15   1     5174.96     5223.85     80.30 o 
  11  15   1    10290.57    10045.51    418.93 o 
  13  15   1      318.99      372.34     17.59 o 
  15  15   1    11256.85    10901.73    498.35 o 
  17  15   1      519.69      491.71     19.65 o 
  19  15   1     4634.24     4577.00     88.37 o 
  21  15   1     1601.25     1489.33     46.66 o 
   1  17   1    10754.58     9885.15    178.83 o 
   3  17   1     9298.53     8850.27    100.29 o 
   5  17   1     3145.98     3076.24     62.62 o 
   7  17   1     7959.66     8219.97    118.31 o 
   9  17   1      200.50      230.56     17.15 o 
  11  17   1     1033.28      996.50     32.94 o 
  13  17   1     3895.86     3677.97    126.07 o 
  15  17   1     6971.86     7046.92    112.09 o 
  17  17   1     2949.04     2828.18    115.64 o 
  19  17   1     1365.40     1200.71     44.77 o 
   1  19   1    16152.60    15072.12    268.06 o 
   3  19   1    25031.43    24637.35   1192.58 o 
   5  19   1     8056.79     7905.98    107.54 o 
   7  19   1     6771.98     6216.77    112.78 o 
   9  19   1     9598.74     9639.26    112.06 o 
  11  19   1    11517.61    11311.51    279.42 o 
  13  19   1      515.20      522.42     25.41 o 
  15  19   1     6413.26     6161.79    174.80 o 
  17  19   1      458.88      455.47     20.61 o 
  19  19   1     4132.60     4089.21    157.29 o 
   1  21   1     9519.58     7815.16     90.89 o 
   3  21   1     4322.24     4381.70    239.66 o 
   5  21   1    11435.96    10941.19    283.66 o 
   7  21   1    11547.41    11059.52    129.66 o 
   9  21   1     1187.71     1133.81     39.86 o 
  11  21   1     1857.03     1650.51     49.90 o 
  13  21   1      156.28      148.34     18.33 o 
  15  21   1     1367.68     1352.89     37.80 o 
  17  21   1     2189.03     2267.36     56.36 o 
  19  21   1       82.67       83.69     15.07 o 
   1  23   1     7265.05     7010.32    534.59 o 
   3  23   1     5050.61     5562.31    588.20 o 
   5  23   1    10015.12     9982.62    115.87 o 
   7  23   1     6246.38     5904.74     80.34 o 
   9  23   1    13663.92    13062.61    142.84 o 
  11  23   1     7360.96     7401.10    118.96 o 
  13  23   1     7761.98     6747.57    131.61 o 
  15  23   1      139.58      139.91     11.82 o 
  17  23   1     3729.76     3702.12     75.84 o 
  19  23   1     1422.62     1600.42     50.75 o 
   1  25   1    20786.74    20994.11    271.41 o 
   3  25   1    12831.34    11738.91    289.99 o 
   5  25   1     5147.37     5028.93     88.66 o 
   7  25   1    13853.27    13709.19    180.86 o 
   9  25   1     2734.04     2581.71     86.58 o 
  11  25   1    10522.19    10411.77    211.59 o 
  13  25   1     4118.33     4110.80    117.10 o 
  15  25   1       34.55       29.97      9.78 o 
  17  25   1      513.61      521.92     34.58 o 
   1  27   1      753.88      783.47     24.50 o 
   3  27   1     5523.12     4934.78    120.32 o 
   5  27   1    10646.24    10561.91    168.89 o 
   7  27   1     1824.26     1815.89     88.26 o 
   9  27   1     5593.08     5702.43    107.04 o 
  11  27   1     1132.20     1167.75     48.25 o 
  13  27   1     5962.19     6404.42    179.19 o 
  15  27   1     2556.35     2613.40    115.33 o 
  17  27   1     2513.20     2302.14     49.00 o 
   1  29   1      851.32      738.59     25.08 o 
   3  29   1     2706.07     2447.15     52.15 o 
   5  29   1     2013.05     2059.18     78.72 o 
   7  29   1     1795.69     1863.83     76.10 o 
   9  29   1     9751.77     9730.13    214.86 o 
  11  29   1     5937.14     6293.93    130.13 o 
  13  29   1     3143.58     3530.99     69.33 o 
  15  29   1     2665.97     2661.66     64.20 o 
   1  31   1     1825.06     1693.75     54.39 o 
   3  31   1     4554.08     4597.10     87.61 o 
   5  31   1     6774.45     6796.77    143.73 o 
   7  31   1     1263.53     1354.21     40.21 o 
   9  31   1     6371.80     6358.46    130.54 o 
  11  31   1     3673.81     4027.45    100.85 o 
  13  31   1      779.54      790.07     36.62 o 
  15  31   1     2682.27     2377.74    119.55 o 
   1  33   1     5152.22     4945.21     92.85 o 
   3  33   1      667.30      682.11     35.38 o 
   5  33   1    10403.67    10705.51    179.43 o 
   7  33   1     2720.60     2865.46     57.66 o 
   9  33   1     3524.84     3851.77    102.33 o 
  11  33   1     3197.71     3313.00    110.19 o 
  13  33   1      237.02      224.84     11.67 o 
   1  35   1      515.35      495.83     34.94 o 
   3  35   1     1188.11     1261.92     54.66 o 
   5  35   1     2273.63     2405.18     53.22 o 
   7  35   1     2973.90     3027.44     67.34 o 
   9  35   1     1694.05     1567.00     58.51 o 
  11  35   1      448.06      365.43     19.86 o 
  13  35   1      923.02      929.69     38.21 o 
   1  37   1     1908.36     2004.90     45.95 o 
   3  37   1      813.72      866.60     29.59 o 
   5  37   1     7128.78     7246.41    105.33 o 
   7  37   1     1523.42     1535.23     46.20 o 
   9  37   1     1216.16     1166.57     75.83 o 
  11  37   1     1517.67     1702.22     55.85 o 
   1  39   1     3755.07     3910.45     58.76 o 
   3  39   1     7293.09     7741.10    106.44 o 
   5  39   1     2071.58     2145.18     46.45 o 
   7  39   1     5105.23     4871.46    569.22 o 
   9  39   1      830.15      690.76    160.30 o 
   1  41   1      852.55      935.76     25.96 o 
   3  41   1     2046.71     2099.72     43.70 o 
   5  41   1     1650.13     1587.95     39.24 o 
   7  41   1      236.08      290.35     27.02 o 
   1  43   1      784.73      800.74     23.32 o 
   3  43   1     1265.57     1353.44     28.42 o 
   2   0   2     6878.42     6904.71    148.32 o 
   6   0   2     2546.61     2810.53     38.28 o 
  10   0   2    17120.10    19518.72    163.79 o 
  14   0   2     1435.93     2071.98    126.65 o 
  18   0   2       55.90      256.52     22.94 o 
  22   0   2      349.83      378.62     27.73 o 
   0   2   2    48344.13    47484.07    214.87 o 
   2   2   2      474.73      501.57     11.01 o 
   4   2   2    24017.70    24415.60    240.35 o 
   6   2   2    24216.74    24931.89    117.36 o 
   8   2   2    37594.90    39718.51    130.47 o 
  10   2   2     2725.15     2874.11     48.69 o 
  12   2   2    12957.14    12782.00    115.83 o 
  14   2   2    26520.96    29430.88    671.29 o 
  16   2   2      178.00      206.99     22.21 o 
  18   2   2     4985.82     5680.04    127.17 o 
  20   2   2     2417.62     2680.03     80.26 o 
  22   2   2      685.44      723.75     26.55 o 
   2   4   2     1161.28     1198.06     44.74 o 
   4   4   2     6223.95     6903.37     51.09 o 
   6   4   2    10480.09    11585.82    161.61 o 
   8   4   2     5437.30     5950.41     80.04 o 
  10   4   2     9191.66    10147.47    186.02 o 
  12   4   2      910.60      921.62     21.16 o 
  14   4   2    11971.78    13004.99    276.75 o 
  16   4   2     8547.38     9439.77    120.34 o 
  18   4   2      302.19      491.90     22.14 o 
  20   4   2      252.46      292.83     23.53 o 
  22   4   2       60.46       85.44     12.30 o 
   0   6   2    47309.18    49273.47    480.18 o 
   2   6   2   281627.44   288485.09   3851.16 o 
   4   6   2     6663.70     7516.43     62.73 o 
   6   6   2    26847.11    29068.84    166.95 o 
   8   6   2     3064.36     3222.67     46.58 o 
  10   6   2    22718.59    24018.05    528.91 o 
  12   6   2     1285.21     1433.93     37.50 o 
  14   6   2    20329.69    22598.47    157.92 o 
  16   6   2     1736.58     1935.96     41.76 o 
  18   6   2     8614.21     9917.69    111.93 o 
  20   6   2     1343.69     1583.66     73.95 o 
   2   8   2     1299.23     1370.13     34.41 o 
   4   8   2    27175.46    29629.87    170.38 o 
   6   8   2     9191.62    10216.43     73.88 o 
   8   8   2      302.43      337.35     15.91 o 
  10   8   2      594.97      676.88     24.43 o 
  12   8   2      497.43      633.37     17.10 o 
  14   8   2     8929.69     9194.28    132.41 o 
  16   8   2     7146.82     7851.87     97.67 o 
  18   8   2      920.55     1022.59     28.98 o 
  20   8   2      555.91      684.61     25.91 o 
   0  10   2     5142.77     5446.47     65.17 o 
   2  10   2    47654.77    51314.82    200.89 o 
   4  10   2      302.16      411.40     16.80 o 
   6  10   2    11121.25    13006.09     98.28 o 
   8  10   2    10736.62    11706.47    103.05 o 
  10  10   2     1021.09      976.92     29.50 o 
  12  10   2      971.68     1003.12     26.73 o 
  14  10   2     9366.99     9540.55     88.63 o 
  16  10   2     1341.80     1362.15     48.34 o 
  18  10   2     3861.99     4239.40    147.41 o 
  20  10   2      776.22      893.94     23.53 o 
   2  12   2    24227.64    25071.27    315.95 o 
   4  12   2     4183.89     3988.01     49.87 o 
   6  12   2     6557.92     7039.75     75.28 o 
   8  12   2     9844.51    10516.83     89.28 o 
  10  12   2      685.57      672.27     25.08 o 
  12  12   2     1169.28     1245.42     25.86 o 
  14  12   2     8018.67     7861.23    237.99 o 
  16  12   2      550.77      690.40     22.20 o 
  18  12   2      254.86      309.66     15.72 o 
  20  12   2      483.43      548.50     17.13 o 
   0  14   2    22086.38    22423.86    205.62 o 
   2  14   2     1585.11     1814.37     39.71 o 
   4  14   2    21384.38    20941.36    154.57 o 
   6  14   2    25061.70    26709.60    154.14 o 
   8  14   2    13248.03    13654.92    137.24 o 
  10  14   2     1956.65     2177.71     64.22 o 
  12  14   2     8363.19     8490.11    298.60 o 
  14  14   2      339.64      381.85     16.73 o 
  16  14   2      166.71      151.61     11.63 o 
  18  14   2     1948.34     2114.45     47.44 o 
  20  14   2      901.96      991.54     35.72 o 
   2  16   2    25179.09    25974.98    498.61 o 
   4  16   2     8214.49     8085.58     94.19 o 
   6  16   2    14205.04    14666.03    138.61 o 
   8  16   2     1215.59     1330.80     39.42 o 
  10  16   2     2431.43     2402.65     56.07 o 
  12  16   2     3674.84     3827.34    130.34 o 
  14  16   2     9455.17     9012.50    304.73 o 
  16  16   2     2911.03     2926.66     65.21 o 
  18  16   2     1210.20     1222.77     62.03 o 
  20  16   2       83.84       70.53     10.56 o 
   0  18   2    37617.82    38905.59    481.70 o 
   2  18   2    18459.25    17479.65    149.52 o 
   4  18   2    21067.29    20606.19    171.91 o 
   6  18   2     2312.18     2523.00     52.51 o 
   8  18   2     3864.48     3643.37     59.84 o 
  10  18   2     2650.09     2384.34     69.58 o 
  12  18   2     3081.23     2940.38     68.54 o 
  14  18   2     7850.04     8077.24    231.46 o 
  16  18   2      361.73      335.92     20.11 o 
  18  18   2     1900.91     1906.38     98.28 o 
  20  18   2     1358.69     1313.15    105.21 o 
   2  20   2     5525.51     5716.51    135.15 o 
   4  20   2     6224.90     6753.18     84.27 o 
   6  20   2     3325.97     3250.54     61.66 o 
   8  20   2      340.94      418.23     28.25 o 
  10  20   2     1657.50     1498.22     40.03 o 
  12  20   2     3338.84     3092.69     62.26 o 
  14  20   2      472.00      498.64     21.43 o 
  16  20   2      166.78      182.02     15.10 o 
  18  20   2      698.39      648.85     34.95 o 
   0  22   2      703.55      808.93     34.92 o 
   2  22   2    11159.10    11203.77    729.52 o 
   4  22   2    12668.64    12782.29    533.19 o 
   6  22   2    18506.08    17579.42    136.49 o 
   8  22   2     5434.27     4941.01     67.56 o 
  10  22   2     3366.13     3163.75     64.27 o 
  12  22   2     1248.42     1356.03     41.68 o 
  14  22   2     8651.42     8504.38    255.46 o 
  16  22   2      189.91      191.82     14.25 o 
  18  22   2     4499.94     4226.33    244.49 o 
   2  24   2     4748.42     5059.14    113.60 o 
   4  24   2    10284.42    10681.55    254.85 o 
   6  24   2       39.77       40.10      7.35 o 
   8  24   2      452.61      440.53     21.02 o 
  10  24   2      897.79      882.17     34.07 o 
  12  24   2     2047.17     1880.10     69.14 o 
  14  24   2      791.71      769.89     23.73 o 
  16  24   2      419.52      415.01     18.27 o 
  18  24   2      321.38      355.84     28.68 o 
   0  26   2    33043.30    31560.07    417.54 o 
   2  26   2     4131.72     3912.72    124.15 o 
   4  26   2    13512.83    13002.77    205.82 o 
   6  26   2     3313.88     3185.00     70.72 o 
   8  26   2    41735.30    42578.46    355.07 o 
  10  26   2     1489.24     1472.27     56.92 o 
  12  26   2    12125.87    13392.77    150.26 o 
  14  26   2      500.63      519.94     22.43 o 
  16  26   2     4650.02     5197.55     71.29 o 
   2  28   2     1093.87     1069.30     31.91 o 
   4  28   2     2334.17     2483.04     54.91 o 
   6  28   2     4666.67     4695.11     84.20 o 
   8  28   2     3102.42     3293.44    101.00 o 
  10  28   2      301.38      291.16     22.65 o 
  12  28   2      778.05      886.76     33.65 o 
  14  28   2     1101.57     1077.59     28.48 o 
  16  28   2      963.26      937.36     50.62 o 
   0  30   2     9758.07     9416.95    459.49 o 
   2  30   2    31319.68    30736.91    308.16 o 
   4  30   2    20348.03    21459.04    220.70 o 
   6  30   2     5544.61     5781.95     85.53 o 
   8  30   2     4307.71     4647.34    173.89 o 
  10  30   2     4523.25     5039.41     79.16 o 
  12  30   2      756.69      793.03     31.24 o 
  14  30   2     3518.95     3921.57     77.71 o 
  16  30   2     2764.12     2024.33     69.22 o 
   2  32   2       48.10       73.77     11.70 o 
   4  32   2     4097.89     4430.65     76.11 o 
   6  32   2     1732.40     1652.35     55.43 o 
   8  32   2     2357.21     2465.06    122.15 o 
  10  32   2      100.04      129.84     15.37 o 
  12  32   2     2996.73     3345.60     85.98 o 
  14  32   2      184.17      194.11     11.31 o 
   0  34   2     2287.04     2538.04     76.47 o 
   2  34   2     3800.05     3716.48     59.83 o 
   4  34   2     1743.91     1775.52     47.86 o 
   6  34   2     5770.84     6135.42    116.05 o 
   8  34   2     6525.76     7112.98    122.99 o 
  10  34   2     2574.12     2797.51    103.78 o 
  12  34   2      178.41      206.29     11.16 o 
   2  36   2      162.87      201.01     19.34 o 
   4  36   2     4189.63     4636.92     72.40 o 
   6  36   2     1278.27     1319.77     42.69 o 
   8  36   2      342.40      339.71     27.10 o 
  10  36   2     7856.32     7694.94    442.09 o 
  12  36   2      468.99      508.49     45.61 o 
   0  38   2     4102.27     4164.36    258.99 o 
   2  38   2     1726.43     1896.15     48.65 o 
   4  38   2     6542.98     6623.29     85.85 o 
   6  38   2     3889.38     3949.33     76.98 o 
   8  38   2     7972.40     8332.96    164.95 o 
  10  38   2     5649.18     6002.16    255.51 o 
   2  40   2      555.80      593.45     24.87 o 
   4  40   2        5.95       12.09      7.27 o 
   6  40   2      292.81      269.60     12.10 o 
   8  40   2     1064.30      991.71    142.98 o 
   0  42   2      707.67      766.02     42.27 o 
   2  42   2      136.15       95.62      9.18 o 
   4  42   2      477.98      540.95     19.39 o 
   1   1   3    31022.55    30312.17    249.44 o 
   3   1   3    40245.91    42063.89    299.70 o 
   5   1   3     5100.20     5879.26     39.48 o 
   7   1   3    46649.69    51758.71    179.42 o 
   9   1   3     4021.17     4901.44     51.63 o 
  11   1   3    16451.76    18126.29    149.25 o 
  13   1   3     4501.98     5239.89    117.96 o 
  15   1   3    14509.54    15932.00    541.80 o 
  17   1   3      947.10     1193.95     29.36 o 
  19   1   3     3751.38     4352.16     52.91 o 
  21   1   3      643.00      841.59     26.88 o 
   1   3   3    23055.26    24189.72    235.50 o 
   3   3   3    61158.12    62610.71    418.92 o 
   5   3   3    20728.19    22076.59    224.44 o 
   7   3   3     3663.81     3541.16     34.01 o 
   9   3   3    12427.90    12257.50    110.41 o 
  11   3   3     5342.08     5606.82     75.36 o 
  13   3   3     2409.75     2872.62     50.17 o 
  15   3   3     9003.34     9945.65    132.68 o 
  17   3   3     6547.44     7448.28     77.22 o 
  19   3   3     3102.17     3421.54     66.36 o 
  21   3   3     2126.16     2554.37     39.38 o 
   1   5   3     4542.48     4997.84     77.58 o 
   3   5   3     1519.37     1779.82     20.60 o 
   5   5   3     7920.74     8614.74     73.45 o 
   7   5   3    28572.09    31122.53    239.43 o 
   9   5   3     6957.44     7306.92     94.02 o 
  11   5   3    13408.35    14634.19    246.27 o 
  13   5   3    14638.70    15247.32    277.64 o 
  15   5   3      392.86      444.75     18.90 o 
  17   5   3     1234.38     1397.89     35.18 o 
  19   5   3     1193.24     1475.88     34.35 o 
  21   5   3     1120.22     1250.47     36.40 o 
   1   7   3    42818.65    43783.66    376.96 o 
   3   7   3    24347.55    24549.69    241.07 o 
   5   7   3     9836.54    11418.85     82.89 o 
   7   7   3     9650.97    10253.97     81.96 o 
   9   7   3    22301.75    22564.09    540.93 o 
  11   7   3    18426.22    19124.03    260.79 o 
  13   7   3     6569.13     6600.59    108.71 o 
  15   7   3     1103.75     1065.44     27.62 o 
  17   7   3     3568.81     3934.94     69.98 o 
  19   7   3      175.64      191.54     12.17 o 
  21   7   3     3726.84     3922.56    151.97 o 
   1   9   3    13293.76    13988.94     89.73 o 
   3   9   3     7728.99     8753.57     79.56 o 
   5   9   3    20739.39    21898.05    131.52 o 
   7   9   3     1751.78     1531.83     41.80 o 
   9   9   3    10607.43    11133.98    112.04 o 
  11   9   3     6065.41     6619.56    102.95 o 
  13   9   3     4663.60     5109.25     98.85 o 
  15   9   3     4683.22     5143.80     60.55 o 
  17   9   3     4554.99     4892.09     72.59 o 
  19   9   3      517.26      598.28     21.94 o 
  21   9   3     5882.94     5864.96     99.62 o 
   1  11   3    80141.31    85946.13    819.75 o 
   3  11   3    32264.69    32201.57    298.15 o 
   5  11   3    10687.71    11863.52     86.85 o 
   7  11   3     4153.57     4450.84     58.25 o 
   9  11   3     1064.53     1233.95     33.82 o 
  11  11   3     7823.02     7827.11    127.08 o 
  13  11   3    17892.49    17169.17    398.14 o 
  15  11   3     1357.11     1330.94     31.39 o 
  17  11   3     7912.52     8829.61    251.35 o 
  19  11   3     1569.93     1753.98     71.40 o 
   1  13   3    11849.46    11518.20    346.07 o 
   3  13   3    11611.55    12143.43    183.30 o 
   5  13   3    35387.96    38184.78    183.08 o 
   7  13   3     5182.18     4865.43     63.40 o 
   9  13   3    21788.37    22878.49    404.89 o 
  11  13   3    16704.43    16485.77    347.46 o 
  13  13   3     9143.61     9029.44    237.66 o 
  15  13   3     6258.44     6558.45    155.04 o 
  17  13   3     2356.68     2698.87     80.22 o 
  19  13   3      455.79      502.38     32.37 o 
   1  15   3     4869.87     5196.93    161.23 o 
   3  15   3    26074.35    26281.91    492.42 o 
   5  15   3    22276.50    23408.70    181.40 o 
   7  15   3     6564.09     6590.78     76.93 o 
   9  15   3     1140.44     1057.33     29.44 o 
  11  15   3     2647.84     2845.95     56.69 o 
  13  15   3     7646.77     7860.52    185.64 o 
  15  15   3      432.08      458.29     19.75 o 
  17  15   3     2839.19     2808.34     65.20 o 
  19  15   3      426.04      417.84     18.18 o 
   1  17   3      293.10      287.47     14.33 o 
   3  17   3    13076.35    12171.37    129.80 o 
   5  17   3     5166.21     5236.43     76.30 o 
   7  17   3    11078.70    10962.79    197.11 o 
   9  17   3    17626.13    17703.69    297.44 o 
  11  17   3    15270.63    14720.11    240.28 o 
  13  17   3     1581.30     1475.37     32.59 o 
  15  17   3     6294.85     6157.00    144.64 o 
  17  17   3     4163.18     4105.83    146.53 o 
  19  17   3      899.62      841.52     31.44 o 
   1  19   3     6287.50     5869.76    146.57 o 
   3  19   3    13673.89    12221.74    111.97 o 
   5  19   3     1064.22     1167.77     38.16 o 
   7  19   3    23925.82    23069.03    274.42 o 
   9  19   3    19190.08    18619.96    161.94 o 
  11  19   3    14795.54    14355.35    122.83 o 
  13  19   3     6596.11     6405.08    113.03 o 
  15  19   3     7003.52     6823.43     83.04 o 
  17  19   3       30.02       26.22      7.79 o 
  19  19   3      263.20      276.81     18.07 o 
   1  21   3     4985.40     4499.94     92.33 o 
   3  21   3    30322.58    29399.33    592.10 o 
   5  21   3    53065.93    49024.78    540.01 o 
   7  21   3    14749.98    13917.80    159.86 o 
   9  21   3     2664.08     2777.76     36.75 o 
  11  21   3     6329.47     6036.24     79.95 o 
  13  21   3     6619.24     6488.13    109.36 o 
  15  21   3     5205.17     5087.73     86.21 o 
  17  21   3      578.24      595.05     19.66 o 
   1  23   3    30447.91    27304.53    468.51 o 
   3  23   3    18747.60    16372.85    219.85 o 
   5  23   3     5061.45     4664.45     81.38 o 
   7  23   3    16953.64    15779.66    222.85 o 
   9  23   3    13546.10    13054.16    151.58 o 
  11  23   3      634.29      580.19     22.49 o 
  13  23   3     4233.98     4220.75    120.61 o 
  15  23   3     1869.70     1944.51     43.93 o 
  17  23   3     2706.03     2681.37     46.49 o 
   1  25   3    12121.12    11821.63    277.92 o 
   3  25   3     1341.66     1213.88     24.74 o 
   5  25   3     4572.81     4240.79     50.30 o 
   7  25   3    19196.24    18426.66    264.35 o 
   9  25   3     1728.64     1652.90     44.39 o 
  11  25   3     4446.58     4683.43     80.82 o 
  13  25   3     2667.18     2922.00     90.75 o 
  15  25   3      999.23     1279.03     34.50 o 
  17  25   3     1189.70     1081.70     32.47 o 
   1  27   3    12787.70    13190.10    130.73 o 
   3  27   3    17886.21    17100.68    375.75 o 
   5  27   3      802.61      755.28     25.05 o 
   7  27   3     4921.97     4965.35    112.17 o 
   9  27   3      684.09      719.04     27.46 o 
  11  27   3      385.66      356.45     19.06 o 
  13  27   3     4473.16     4724.93    140.11 o 
  15  27   3      680.64      775.19     22.90 o 
   1  29   3      566.77      589.96     29.64 o 
   3  29   3     1264.11     1314.00     43.96 o 
   5  29   3     6380.33     6721.80     80.24 o 
   7  29   3     1552.64     1667.03     39.72 o 
   9  29   3     3419.23     3791.76     70.79 o 
  11  29   3      417.83      396.07     23.08 o 
  13  29   3     1092.73     1157.14     33.19 o 
  15  29   3     2874.97     2949.59     48.28 o 
   1  31   3     3083.57     2976.63     63.87 o 
   3  31   3     7116.15     7548.05    116.86 o 
   5  31   3      899.14      902.68     35.32 o 
   7  31   3    11687.32    12061.18    242.55 o 
   9  31   3    11415.46    12214.15    161.75 o 
  11  31   3     4802.52     5002.00    115.94 o 
  13  31   3     4853.56     4726.69    201.36 o 
   1  33   3     1236.54     1179.10     44.04 o 
   3  33   3      161.49      188.21     18.06 o 
   5  33   3      385.21      418.68     23.65 o 
   7  33   3      458.36      513.62     20.25 o 
   9  33   3     5289.17     5875.51     94.73 o 
  11  33   3      547.68      536.15     18.05 o 
  13  33   3      406.00      420.17     16.76 o 
   1  35   3     1602.36     1737.11     49.77 o 
   3  35   3      725.70      649.69     28.44 o 
   5  35   3      713.68      704.68     27.73 o 
   7  35   3      441.52      474.16     18.95 o 
   9  35   3      337.34      341.33     16.97 o 
  11  35   3      862.97      771.34     43.84 o 
   1  37   3     1483.59     1513.15     42.60 o 
   3  37   3      517.59      556.04     26.20 o 
   5  37   3      782.88      791.30     28.84 o 
   7  37   3     2745.25     3023.15     59.90 o 
   9  37   3       45.48       45.28      9.04 o 
   1  39   3     6382.14     6450.95     97.34 o 
   3  39   3      894.42      933.49     29.05 o 
   5  39   3      136.72      144.19     10.29 o 
   7  39   3     2106.22     2269.85    131.18 o 
   1  41   3       25.23       23.74      8.57 o 
   3  41   3      996.13     1068.73     31.11 o 
   5  41   3      797.35      734.73     38.38 o 
   0   0   4    37512.40    36571.16    167.53 o 
   4   0   4    32421.17    30202.63    338.09 o 
   8   0   4    53497.25    55532.92    512.81 o 
  12   0   4    30853.23    32506.44    278.27 o 
  16   0   4     4188.47     4579.38    117.95 o 
  20   0   4     1422.38     1971.71     43.93 o 
   2   2   4    19168.20    19677.51     79.18 o 
   4   2   4    15541.48    17466.09     92.11 o 
   6   2   4     8665.51     9480.19     91.15 o 
   8   2   4    16469.85    16834.08    140.87 o 
  10   2   4    11055.98    11763.81    229.15 o 
  12   2   4      495.39      716.60     48.96 o 
  14   2   4     1973.55     2229.98     39.42 o 
  16   2   4      102.30      211.41     11.28 o 
  18   2   4     1270.54     1374.28     32.28 o 
  20   2   4     6476.20     7637.40     59.83 o 
   0   4   4    35808.81    40563.16    339.00 o 
   2   4   4    11697.02    10978.78    139.92 o 
   4   4   4    21302.28    21990.74    118.40 o 
   6   4   4    32973.78    33307.34    143.01 o 
   8   4   4    10818.96    10423.68     87.27 o 
  10   4   4    12644.49    12712.36    166.13 o 
  12   4   4     9454.59     9278.14     98.61 o 
  14   4   4     5050.39     5357.13     94.35 o 
  16   4   4     3791.18     3904.97    116.40 o 
  18   4   4     4688.66     5198.03     87.87 o 
  20   4   4     1018.23     1300.91     24.61 o 
   2   6   4     1522.86     1649.94     25.82 o 
   4   6   4      721.50      690.74     19.61 o 
   6   6   4    11755.75    13690.11    106.08 o 
   8   6   4     5667.46     6177.52    157.34 o 
  10   6   4     8942.94     9988.99    140.14 o 
  12   6   4     2040.96     2289.43     42.95 o 
  14   6   4     4608.02     5057.48    107.48 o 
  16   6   4      206.38      213.13     13.60 o 
  18   6   4     3566.35     4156.73    110.45 o 
  20   6   4     3916.70     4389.14     62.47 o 
   0   8   4    57086.61    60471.99    314.25 o 
   2   8   4     6093.04     6811.03     83.85 o 
   4   8   4     9197.88     9372.74     73.82 o 
   6   8   4    21856.35    20994.48    121.22 o 
   8   8   4      785.96      947.63     28.64 o 
  10   8   4    11125.63    10757.61    144.39 o 
  12   8   4     2426.67     2452.82     29.79 o 
  14   8   4     5196.51     5554.37     83.08 o 
  16   8   4     1656.59     1858.02     41.20 o 
  18   8   4     1204.48     1359.79     45.16 o 
  20   8   4     1887.68     2201.09     71.01 o 
   2  10   4    13196.46    14030.05    115.90 o 
   4  10   4     7829.71     8692.65    113.44 o 
   6  10   4     1340.44     1470.22     36.72 o 
   8  10   4     3362.39     3090.83     55.12 o 
  10  10   4       28.39       29.97      4.97 o 
  12  10   4     2740.79     2957.25     45.99 o 
  14  10   4     3936.50     3983.16     48.30 o 
  16  10   4      282.35      354.23     15.65 o 
  18  10   4      500.47      517.95     24.87 o 
   0  12   4    44618.14    41942.79    524.31 o 
   2  12   4     3081.99     3745.13     65.85 o 
   4  12   4     6926.14     6978.40     71.05 o 
   6  12   4     1778.34     1467.18     35.32 o 
   8  12   4     7524.69     7691.61     80.29 o 
  10  12   4    12088.99    11954.41    157.50 o 
  12  12   4    14226.08    13944.48    197.50 o 
  14  12   4     4876.12     4741.82     71.60 o 
  16  12   4     3642.68     3654.24     68.02 o 
  18  12   4     1416.09     1505.49     47.09 o 
   2  14   4      862.83      601.25     18.86 o 
   4  14   4    11432.70    10702.74     92.11 o 
   6  14   4     8462.33     9125.63     90.46 o 
   8  14   4     5676.50     5878.52     55.68 o 
  10  14   4     6837.61     6699.61     90.76 o 
  12  14   4     8244.85     8050.71    131.55 o 
  14  14   4     3533.01     3340.24     58.69 o 
  16  14   4     6196.35     6079.10     60.98 o 
  18  14   4     2486.03     2210.57     47.27 o 
   0  16   4     7092.42     6422.70    365.07 o 
   2  16   4     2286.52     2207.53     35.52 o 
   4  16   4     4401.66     3673.93     56.54 o 
   6  16   4     1010.94     1071.35     20.76 o 
   8  16   4    11160.47    10373.31    140.02 o 
  10  16   4     7924.38     7661.30    113.56 o 
  12  16   4     9783.06     9791.30    141.21 o 
  14  16   4      413.68      526.26     18.78 o 
  16  16   4     2276.17     2162.67     36.30 o 
  18  16   4     1154.64     1182.90     35.52 o 
   2  18   4     2659.13     2716.78     74.05 o 
   4  18   4    10465.41    10538.38    103.73 o 
   6  18   4     2992.05     2822.26     47.42 o 
   8  18   4     6351.61     5949.66     82.20 o 
  10  18   4      953.45      923.65     26.01 o 
  12  18   4     5916.13     5894.96     63.66 o 
  14  18   4      913.03      909.41     23.72 o 
  16  18   4      545.52      452.03     16.83 o 
  18  18   4     1446.54     1431.01     36.32 o 
   0  20   4     2287.67     2150.26     47.14 o 
   2  20   4    13192.99    11529.98    165.10 o 
   4  20   4     6834.74     6917.87     63.80 o 
   6  20   4    15658.62    14937.88    166.94 o 
   8  20   4    45499.09    44520.08    620.15 o 
  10  20   4    17674.90    17513.49    158.73 o 
  12  20   4     2297.18     2205.65     38.85 o 
  14  20   4     6573.41     6388.86    119.54 o 
  16  20   4     4404.74     4342.17     59.22 o 
   2  22   4      109.35      100.89      7.50 o 
   4  22   4     4783.22     4717.00     99.66 o 
   6  22   4    12987.05    12249.58    193.16 o 
   8  22   4     1007.61      927.51     31.16 o 
  10  22   4     1223.83     1267.49     33.31 o 
  12  22   4     1745.41     1713.96     34.98 o 
  14  22   4     5220.86     5317.28    104.89 o 
  16  22   4      579.74      587.24     21.60 o 
   0  24   4    31111.19    27991.14    229.32 o 
   2  24   4     7384.79     6657.87     95.63 o 
   4  24   4     5798.54     5476.27     90.44 o 
   6  24   4    12663.29    11672.68    194.00 o 
   8  24   4      936.11      755.82     26.72 o 
  10  24   4     7942.79     7477.14     84.89 o 
  12  24   4     4221.63     4446.59    112.78 o 
  14  24   4     2076.46     1981.54     63.01 o 
  16  24   4     2323.90     2470.22     64.11 o 
   2  26   4      992.56     1018.36     31.07 o 
   4  26   4     4773.42     4545.66     87.76 o 
   6  26   4     4956.46     5051.04     63.83 o 
   8  26   4    14106.69    14395.19    179.80 o 
  10  26   4     1455.98     1430.22     36.81 o 
  12  26   4       32.90       29.71      8.15 o 
  14  26   4     1287.36     1330.83     61.83 o 
   0  28   4    10298.79     9935.42    766.99 o 
   2  28   4    19884.93    19126.10    425.28 o 
   4  28   4    18452.30    18218.13    474.13 o 
   6  28   4    19142.83    19446.53    354.17 o 
   8  28   4     4485.62     4338.05    126.95 o 
  10  28   4     1255.62     1278.91     29.53 o 
  12  28   4     1963.64     2016.73     87.92 o 
  14  28   4     1071.07     1219.08     33.29 o 
   2  30   4      969.53      953.19     28.57 o 
   4  30   4     7191.18     7108.95    172.67 o 
   6  30   4      897.50      834.67     26.18 o 
   8  30   4      926.74      915.48     27.39 o 
  10  30   4     3749.18     3796.72     62.16 o 
  12  30   4      103.75      125.12     14.53 o 
  14  30   4      726.53      750.61     22.98 o 
   0  32   4    20487.62    21524.07    321.87 o 
   2  32   4     9624.13     9978.29    122.95 o 
   4  32   4      921.61      973.82     34.98 o 
   6  32   4     6553.99     6975.83    122.37 o 
   8  32   4     2140.84     1990.82     43.26 o 
  10  32   4    15153.35    15491.45    121.52 o 
  12  32   4      169.69      157.08     14.46 o 
   2  34   4     4400.53     4513.96     76.91 o 
   4  34   4     1213.55     1253.58     40.03 o 
   6  34   4      221.31      226.96     14.34 o 
   8  34   4      215.37      191.26     12.86 o 
  10  34   4      729.81      770.80     23.34 o 
   0  36   4     7987.12     8381.67    171.52 o 
   2  36   4     2946.81     3363.30    105.95 o 
   4  36   4     3260.72     3552.93     58.47 o 
   6  36   4     9948.79    10144.25    140.59 o 
   8  36   4     2199.09     1844.27     50.97 o 
   2  38   4     1275.39     1274.51     41.18 o 
   4  38   4      554.26      539.63     17.88 o 
   6  38   4      703.04      749.07     29.84 o 
   0  40   4    11102.35    11296.88    146.61 o 
   2  40   4     1222.87     1384.51     35.12 o 
   4  40   4     4335.41     3983.63     85.73 o 
   1   1   5     1067.85     1194.90     28.78 o 
   3   1   5     1598.88     1594.35     30.42 o 
   5   1   5     7966.79     7785.65     69.34 o 
   7   1   5    13072.40    13129.45    137.95 o 
   9   1   5     7688.47     7458.19    101.66 o 
  11   1   5     4223.67     4061.76    102.65 o 
  13   1   5     1645.18     1778.05     32.47 o 
  15   1   5     6832.24     7528.35     91.46 o 
  17   1   5     2071.07     2355.58     83.15 o 
  19   1   5      473.22      468.62     40.48 o 
   1   3   5     3411.90     3288.99     48.10 o 
   3   3   5     5284.57     6221.08     72.10 o 
   5   3   5    15755.46    15718.87    120.95 o 
   7   3   5    12614.31    12343.96    204.71 o 
   9   3   5      334.58      317.89     11.42 o 
  11   3   5     3608.25     3783.35     78.66 o 
  13   3   5     1436.21     1701.99     35.65 o 
  15   3   5     3957.16     4334.43     98.29 o 
  17   3   5      859.70     1032.28     67.75 o 
  19   3   5      603.70      591.47     26.76 o 
   1   5   5    16017.91    15454.05    133.84 o 
   3   5   5    13442.74    12297.84    172.11 o 
   5   5   5    16798.37    16565.48    170.70 o 
   7   5   5      744.45      876.63     17.31 o 
   9   5   5    14121.00    13899.34    209.22 o 
  11   5   5     9810.75     9427.70    236.92 o 
  13   5   5     8912.46     9533.12    122.84 o 
  15   5   5     5177.94     5797.70     73.23 o 
  17   5   5     5093.26     5600.31    275.33 o 
  19   5   5      551.17      672.55     26.77 o 
   1   7   5     7198.32     6856.20     70.45 o 
   3   7   5     2063.67     1912.75     42.46 o 
   5   7   5     6487.60     6307.11     81.23 o 
   7   7   5      112.94      131.81      7.79 o 
   9   7   5     4645.52     5175.59     73.15 o 
  11   7   5     2100.15     2248.50     54.95 o 
  13   7   5     1876.07     1780.71     34.99 o 
  15   7   5     4918.09     5134.41    122.45 o 
  17   7   5     2362.30     2504.11     90.04 o 
  19   7   5      836.21      903.03     50.12 o 
   1   9   5     6810.34     6823.93    139.19 o 
   3   9   5      581.28      584.95     24.63 o 
   5   9   5    20491.41    19431.71    180.58 o 
   7   9   5     3692.72     3654.81     56.09 o 
   9   9   5     8709.50     9039.55    112.50 o 
  11   9   5     5649.58     5746.10     75.52 o 
  13   9   5      527.70      522.38     18.57 o 
  15   9   5     1908.89     1964.16     33.82 o 
  17   9   5     1922.96     2021.77     69.40 o 
   1  11   5     4926.63     5351.94     75.36 o 
   3  11   5     1990.58     2311.28     68.57 o 
   5  11   5     3006.09     2962.49     34.74 o 
   7  11   5      545.82      580.21     16.05 o 
   9  11   5     3225.19     3172.47     52.77 o 
  11  11   5    11407.61    11738.03    120.09 o 
  13  11   5      540.22      436.67     16.05 o 
  15  11   5     1470.48     1678.72     28.55 o 
  17  11   5      990.22     1006.60     21.80 o 
   1  13   5     8558.37     8912.63    127.60 o 
   3  13   5     6063.64     6515.39     87.67 o 
   5  13   5     1797.53     1565.33     21.58 o 
   7  13   5     3503.18     3552.17     38.65 o 
   9  13   5     6302.50     6173.12     67.74 o 
  11  13   5    25984.68    26087.01    257.61 o 
  13  13   5    10260.10    10200.63    174.42 o 
  15  13   5      270.40      283.86     12.18 o 
  17  13   5     1487.93     1464.76     28.09 o 
   1  15   5     4995.74     4922.97     71.73 o 
   3  15   5    16286.37    14802.96    166.21 o 
   5  15   5    16470.33    15797.41    188.15 o 
   7  15   5     8915.58     8882.57     99.92 o 
   9  15   5      414.21      402.57     17.45 o 
  11  15   5     3341.39     3447.34     43.93 o 
  13  15   5      925.25      872.20     22.91 o 
  15  15   5      494.41      439.06     15.30 o 
  17  15   5     1293.48     1331.70     40.40 o 
   1  17   5     1611.46     1457.53     28.61 o 
   3  17   5     6533.36     6440.24     88.61 o 
   5  17   5    11229.10    10225.34    107.82 o 
   7  17   5     7871.46     7413.54    180.19 o 
   9  17   5      646.63      638.97     24.09 o 
  11  17   5     3560.59     3599.38     48.63 o 
  13  17   5     1839.79     1840.59     41.53 o 
  15  17   5     3019.28     3029.42     53.74 o 
  17  17   5     3750.92     3388.98     75.94 o 
   1  19   5     7615.66     7424.51    108.40 o 
   3  19   5     6448.22     6087.62     54.93 o 
   5  19   5     3912.60     3796.33     53.17 o 
   7  19   5     2351.16     2122.41     56.16 o 
   9  19   5     4789.59     4768.79     63.05 o 
  11  19   5      690.03      646.07     22.90 o 
  13  19   5     1205.12     1321.33     29.33 o 
  15  19   5      551.88      549.48     17.10 o 
  17  19   5     5574.15     5505.87     82.53 o 
   1  21   5     4691.32     4505.82     77.76 o 
   3  21   5     3349.69     3314.06     48.74 o 
   5  21   5     7198.62     6945.77    116.03 o 
   7  21   5        0.20       12.91      8.01 o 
   9  21   5     1525.03     1449.25     35.09 o 
  11  21   5     3549.23     3787.68     59.31 o 
  13  21   5     3968.70     4363.11     61.33 o 
  15  21   5      622.85      664.83     27.72 o 
   1  23   5     1432.04     1307.06     38.63 o 
   3  23   5     1314.40     1202.71     36.19 o 
   5  23   5     3207.54     3112.28     67.03 o 
   7  23   5     1457.53     1395.66     37.50 o 
   9  23   5     4148.97     4398.93     97.23 o 
  11  23   5     1371.92     1422.76     50.85 o 
  13  23   5      263.15      308.50     12.27 o 
  15  23   5      638.60      771.29     34.42 o 
   1  25   5     4130.32     3778.20     63.95 o 
   3  25   5     6386.73     5153.86     75.04 o 
   5  25   5     6884.68     6371.73     71.71 o 
   7  25   5    10188.57     9826.23     93.33 o 
   9  25   5    13624.31    13232.65    118.82 o 
  11  25   5     3744.69     4013.29     91.51 o 
  13  25   5     1654.91     1751.34     33.17 o 
  15  25   5     1478.99     1433.51     45.47 o 
   1  27   5     5273.73     4840.06    166.22 o 
   3  27   5     1691.36     1755.59     61.80 o 
   5  27   5     2358.81     2465.95     54.82 o 
   7  27   5    18465.22    18595.32    251.77 o 
   9  27   5     2346.74     2134.73     61.21 o 
  11  27   5      985.76     1088.78     30.78 o 
  13  27   5      583.87      594.61     17.10 o 
   1  29   5     4717.91     5041.47    172.60 o 
   3  29   5     5810.03     6304.34    121.51 o 
   5  29   5     2076.18     2076.08     42.28 o 
   7  29   5     1964.44     1960.17     30.24 o 
   9  29   5     3448.26     3319.96     55.50 o 
  11  29   5     4355.83     4541.52    178.39 o 
  13  29   5     1015.55      964.55     40.26 o 
   1  31   5     4191.55     4020.51    207.20 o 
   3  31   5     3105.53     2989.97     79.70 o 
   5  31   5       14.54       15.82      6.27 o 
   7  31   5      793.88      684.03     21.96 o 
   9  31   5     3108.09     2883.28     89.53 o 
  11  31   5      379.47      309.25     11.99 o 
   1  33   5     5492.21     5091.89    271.28 o 
   3  33   5     4803.68     5151.19     96.01 o 
   5  33   5      233.83      227.03     13.59 o 
   7  33   5     4500.58     4228.05     87.90 o 
   9  33   5     2625.01     2428.13     86.90 o 
   1  35   5     3659.90     3938.06     82.51 o 
   3  35   5      971.15      969.82     37.50 o 
   5  35   5     2292.48     2295.61     42.47 o 
   7  35   5      813.10      708.09     59.36 o 
   1  37   5     2189.53     2596.84     54.24 o 
   3  37   5     5263.95     5258.52     70.12 o 
   5  37   5     1197.28     1012.02     42.02 o 
   2   0   6     3275.43     2992.89     40.02 o 
   6   0   6      630.78      646.33     21.01 o 
  10   0   6     9663.95     9937.15    254.37 o 
  14   0   6     3342.02     3432.60     86.52 o 
  18   0   6      397.96      385.01    108.99 o 
   0   2   6    26338.38    25931.32    153.03 o 
   2   2   6     3674.13     3400.57     32.53 o 
   4   2   6    41980.26    40838.65    296.54 o 
   6   2   6     6067.69     6231.64     59.98 o 
   8   2   6    15989.44    15762.90    149.60 o 
  10   2   6     1618.14     1838.20     32.85 o 
  12   2   6     9956.64    10062.81    101.28 o 
  14   2   6     1289.07     1542.51     30.32 o 
  16   2   6     6845.16     7188.67     82.32 o 
  18   2   6     4536.23     4563.56    154.97 o 
   2   4   6       22.71       13.47      4.61 o 
   4   4   6    19632.84    19813.35    211.77 o 
   6   4   6     4861.86     4511.40     66.55 o 
   8   4   6      100.46      130.80      8.80 o 
  10   4   6     7589.69     7770.69    103.60 o 
  12   4   6      983.70      954.95     27.21 o 
  14   4   6     1399.20     1585.98     33.88 o 
  16   4   6     2311.02     2407.93     71.69 o 
  18   4   6     1852.15     1892.19     42.35 o 
   0   6   6    10859.66    10549.29    150.85 o 
   2   6   6    17886.70    17668.10    176.27 o 
   4   6   6     1483.36     1575.48     27.48 o 
   6   6   6    20601.68    20401.20    251.10 o 
   8   6   6    10532.49    10454.02    117.38 o 
  10   6   6    27948.71    28506.76    421.04 o 
  12   6   6     3783.36     4040.26     59.12 o 
  14   6   6    10655.82    11249.89     90.82 o 
  16   6   6     1421.98     1421.06     40.71 o 
   2   8   6     6730.64     6582.96     78.01 o 
   4   8   6    15961.17    14884.79    155.71 o 
   6   8   6     6302.75     6063.41     76.42 o 
   8   8   6    10418.99    11148.85    124.26 o 
  10   8   6      498.62      490.29     20.60 o 
  12   8   6     2117.88     2192.63     59.77 o 
  14   8   6     2486.39     2709.42     51.86 o 
  16   8   6     2736.39     2776.56     71.46 o 
   0  10   6     1729.04     1783.31     34.20 o 
   2  10   6    13654.72    12681.56    144.85 o 
   4  10   6     3396.22     3447.03     40.71 o 
   6  10   6    47349.70    44359.54    540.86 o 
   8  10   6     3815.85     4121.25     46.35 o 
  10  10   6    11150.29    11605.35     98.72 o 
  12  10   6     5610.83     5681.06     97.36 o 
  14  10   6     9876.05    10278.07    181.09 o 
  16  10   6     2730.42     2580.05     46.39 o 
   2  12   6     2469.23     2267.53     26.07 o 
   4  12   6     3801.19     3822.17     53.78 o 
   6  12   6     2970.63     2930.12     42.49 o 
   8  12   6      672.26      638.11     18.72 o 
  10  12   6     1658.96     1836.23     32.60 o 
  12  12   6     1872.02     1849.57     32.24 o 
  14  12   6     2534.63     2693.59     60.18 o 
  16  12   6     3962.42     4097.20     74.87 o 
   0  14   6    24870.43    23560.24    482.36 o 
   2  14   6     8372.64     8375.33    108.22 o 
   4  14   6     5258.23     5485.10     76.68 o 
   6  14   6    10000.46    10259.00    152.87 o 
   8  14   6     9789.76     9719.86     91.39 o 
  10  14   6     1118.19     1248.69     28.92 o 
  12  14   6     6340.79     6377.72    106.65 o 
  14  14   6       44.58       58.51      7.82 o 
  16  14   6     6619.75     6368.60     71.70 o 
   2  16   6     3951.13     3761.07     69.90 o 
   4  16   6      876.53      805.44     21.14 o 
   6  16   6     1649.34     1536.06     30.91 o 
   8  16   6     2943.73     2938.03     49.13 o 
  10  16   6      906.69     1036.38     25.88 o 
  12  16   6     1445.30     1489.09     37.60 o 
  14  16   6     1118.87     1068.05     33.78 o 
  16  16   6      456.76      434.58     18.35 o 
   0  18   6     7604.10     6830.44    163.58 o 
   2  18   6     1884.47     2350.25     41.64 o 
   4  18   6    18318.56    16376.87    274.90 o 
   6  18   6     6034.38     5919.65     92.71 o 
   8  18   6     4650.89     4622.94     67.80 o 
  10  18   6     2029.98     2270.85     52.81 o 
  12  18   6      262.44      194.36     14.58 o 
  14  18   6     3686.53     3888.32     55.98 o 
   2  20   6       21.33       23.69      7.83 o 
   4  20   6     2226.17     2059.75     44.87 o 
   6  20   6    10416.96     9776.32    177.50 o 
   8  20   6     1323.55     1389.43     36.93 o 
  10  20   6      325.28      364.54     27.74 o 
  12  20   6     1068.51     1260.36     31.82 o 
  14  20   6      480.98      508.74     16.27 o 
   0  22   6     5567.06     6360.94    168.86 o 
   2  22   6     3591.50     3629.15     63.71 o 
   4  22   6     8951.33     8649.66    208.49 o 
   6  22   6     3898.79     4098.83     87.97 o 
   8  22   6     3128.67     3278.15     58.92 o 
  10  22   6     6807.69     7507.39     82.93 o 
  12  22   6     2385.54     2654.37     48.52 o 
  14  22   6     1816.48     1973.53     39.76 o 
   2  24   6     7689.26     7131.15     95.20 o 
   4  24   6     1737.94     1528.13     31.97 o 
   6  24   6      161.32      123.80      9.71 o 
   8  24   6     2921.73     3304.52    100.29 o 
  10  24   6     2453.82     2820.58     79.52 o 
  12  24   6      278.80      285.36     13.72 o 
   0  26   6     3088.29     3164.32    157.42 o 
   2  26   6      171.94      174.86     15.18 o 
   4  26   6     8856.79     8751.60     83.34 o 
   6  26   6     3502.89     3259.25     66.31 o 
   8  26   6     3737.37     4320.11     58.56 o 
  10  26   6     1598.92     1550.27     31.58 o 
  12  26   6     4970.14     5021.06     75.46 o 
   2  28   6      710.00      672.30     24.02 o 
   4  28   6      355.96      272.92     14.35 o 
   6  28   6     1590.94     1490.83     34.45 o 
   8  28   6     1316.77     1277.42     26.08 o 
  10  28   6      744.06      761.38     17.63 o 
   0  30   6     7577.08     7418.99    520.76 o 
   2  30   6     3993.96     4213.72    159.77 o 
   4  30   6     8958.24     8759.04    252.80 o 
   6  30   6     2054.10     2022.85     56.19 o 
   8  30   6     3141.89     2824.55    129.97 o 
  10  30   6     3884.85     4019.09     72.66 o 
   2  32   6      456.63      353.27     18.78 o 
   4  32   6     1388.89     1303.60     90.76 o 
   6  32   6     1203.09     1071.43     25.30 o 
   0  34   6      558.90      534.89     36.80 o 
   2  34   6     6126.20     6888.17     86.41 o 
   4  34   6      370.29      304.05     16.45 o 
   1   1   7    28605.01    28570.53    342.52 o 
   3   1   7     1116.45     1202.07     23.52 o 
   5   1   7    12517.23    12773.71    140.99 o 
   7   1   7     5454.80     5438.02     80.59 o 
   9   1   7     2376.85     2564.23     49.48 o 
  11   1   7      773.24      775.77     23.40 o 
  13   1   7     2958.48     2934.25     88.94 o 
  15   1   7     3096.71     3521.78     47.11 o 
   1   3   7    24753.62    24525.27    291.98 o 
   3   3   7     4536.08     4509.02     61.40 o 
   5   3   7    19107.90    19149.46    177.94 o 
   7   3   7     7370.78     7533.74     76.28 o 
   9   3   7     7352.69     7109.72    114.71 o 
  11   3   7     2072.10     2014.62     42.40 o 
  13   3   7     1201.65     1188.49     28.60 o 
  15   3   7     8117.01     8560.55    140.50 o 
   1   5   7     5054.87     5190.02     48.42 o 
   3   5   7     3259.48     3382.51     33.58 o 
   5   5   7    10984.04    11089.73    116.91 o 
   7   5   7     3931.15     3899.42     52.33 o 
   9   5   7     2827.46     2974.23     36.83 o 
  11   5   7      976.19      925.90     20.65 o 
  13   5   7     1624.64     1668.42     30.40 o 
  15   5   7     2423.80     2560.90     52.55 o 
   1   7   7     3034.58     3071.17     34.21 o 
   3   7   7     2850.54     2666.29     29.16 o 
   5   7   7     1444.85     1534.19     30.61 o 
   7   7   7     1495.21     1605.83     28.65 o 
   9   7   7     9418.47     8724.26    117.67 o 
  11   7   7     1880.33     1869.18     29.82 o 
  13   7   7      751.55      792.90     18.77 o 
  15   7   7     3769.24     4060.14     59.42 o 
   1   9   7     1461.32     1168.32     21.55 o 
   3   9   7    23179.40    23061.59    217.43 o 
   5   9   7     6438.18     6568.71     67.16 o 
   7   9   7     6241.02     6124.18     56.28 o 
   9   9   7    19419.72    20041.29    125.92 o 
  11   9   7     1650.69     1799.84     29.08 o 
  13   9   7     3467.44     3701.65     86.20 o 
  15   9   7     1419.99     1440.27     30.93 o 
   1  11   7     2459.47     2328.12     31.42 o 
   3  11   7     8445.18     8069.01     85.66 o 
   5  11   7     8703.72     7809.36    117.02 o 
   7  11   7     2650.02     2729.29     35.79 o 
   9  11   7      686.18      658.99     20.61 o 
  11  11   7      334.86      405.36     14.28 o 
  13  11   7     2809.10     2736.01     68.89 o 
  15  11   7     1695.93     1613.96     75.42 o 
   1  13   7     8274.30     7766.29     89.58 o 
   3  13   7    14614.98    14164.38    206.06 o 
   5  13   7     4831.16     4307.72     71.67 o 
   7  13   7     2532.18     2380.29     40.24 o 
   9  13   7     1707.21     1736.77     34.32 o 
  11  13   7     1943.24     1790.00     29.60 o 
  13  13   7     2662.87     2520.34    112.36 o 
  15  13   7     5680.40     5988.53     72.44 o 
   1  15   7     2815.33     3152.71     76.78 o 
   3  15   7     4799.60     4553.46     83.68 o 
   5  15   7      240.11      343.74     15.63 o 
   7  15   7    10700.52     9660.61     94.39 o 
   9  15   7     2476.75     2274.68     43.68 o 
  11  15   7     2929.14     2832.22     64.80 o 
  13  15   7      511.08      425.44     14.22 o 
   1  17   7     7277.30     6521.29    101.10 o 
   3  17   7     6838.98     6401.27     95.39 o 
   5  17   7     5220.10     4776.40     55.88 o 
   7  17   7     8576.30     8152.31     79.95 o 
   9  17   7     1387.16     1314.05     35.58 o 
  11  17   7     3745.52     3882.36     53.19 o 
  13  17   7     1661.62     1767.92     37.63 o 
   1  19   7      658.19      522.21     17.86 o 
   3  19   7     1183.47     1039.88     26.98 o 
   5  19   7     3460.32     3105.61     47.93 o 
   7  19   7      899.45      935.71     25.51 o 
   9  19   7     5243.01     5499.35     62.73 o 
  11  19   7     5024.78     5439.74     54.55 o 
  13  19   7     3843.56     3728.18     64.77 o 
   1  21   7     4140.69     4318.56     82.28 o 
   3  21   7     4032.76     4162.90     92.08 o 
   5  21   7     2305.30     2519.18     59.72 o 
   7  21   7     5101.42     5154.85    158.57 o 
   9  21   7     6831.68     7064.67     68.22 o 
  11  21   7      280.45      274.07     14.32 o 
   1  23   7     1466.26     1417.82     40.15 o 
   3  23   7     7916.52     8165.89    181.95 o 
   5  23   7      444.22      458.83     17.50 o 
   7  23   7     3876.34     4032.30     92.32 o 
   9  23   7     1456.68     1437.34     34.52 o 
  11  23   7      636.44      677.70     28.58 o 
   1  25   7      861.73      904.43     26.73 o 
   3  25   7     2408.04     2267.27     41.33 o 
   5  25   7     2126.77     2022.69     31.44 o 
   7  25   7       24.98       22.46      6.88 o 
   9  25   7      291.59      330.38     13.66 o 
   1  27   7      773.11      708.75     26.06 o 
   3  27   7     2495.58     2456.64     55.01 o 
   5  27   7      481.21      409.97     15.18 o 
   7  27   7     2401.87     2537.50     50.49 o 
   9  27   7     1816.07     1779.41     34.76 o 
   1  29   7     1268.35     1196.29     53.73 o 
   3  29   7      378.49      345.03     20.50 o 
   5  29   7      970.31      881.40     17.85 o 
   7  29   7     2562.98     2531.95     57.59 o 
   1  31   7     5781.77     5446.49    327.21 o 
   3  31   7     1500.81     1471.13     47.62 o 
   0   0   8    50802.45    53481.40   1171.41 o 
   4   0   8     5082.12     5068.35    102.65 o 
   8   0   8     8005.00     8284.26     89.94 o 
  12   0   8     1646.32     1767.68     48.58 o 
   2   2   8      823.17      865.37     21.94 o 
   4   2   8     1730.03     1933.74     32.60 o 
   6   2   8      708.11      779.54     18.92 o 
   8   2   8     3685.04     3893.38     78.61 o 
  10   2   8     3755.33     4101.91     50.98 o 
  12   2   8      757.18      747.26     22.10 o 
  14   2   8       51.49       55.49      7.86 o 
   0   4   8     4995.82     4734.41     79.02 o 
   2   4   8    18427.93    18062.60    175.19 o 
   4   4   8     5396.14     5860.96     82.27 o 
   6   4   8      588.31      607.73     15.56 o 
   8   4   8     2970.35     3022.04     37.55 o 
  10   4   8      366.53      323.57     13.60 o 
  12   4   8      321.77      339.98     14.28 o 
  14   4   8     1815.56     1832.98     35.97 o 
   2   6   8     6142.15     6548.63     82.41 o 
   4   6   8     2849.27     2678.76     35.81 o 
   6   6   8      548.69      521.34     13.83 o 
   8   6   8     3773.98     3809.38     39.39 o 
  10   6   8       35.37       30.04      5.40 o 
  12   6   8     2267.22     2384.65     35.77 o 
   0   8   8     1948.93     2032.25     46.01 o 
   2   8   8    18873.45    18703.61    132.80 o 
   4   8   8     3241.02     3215.08     36.96 o 
   6   8   8     9828.45     9893.35    111.59 o 
   8   8   8     1233.00     1203.31     20.88 o 
  10   8   8     3819.23     3714.15     43.11 o 
  12   8   8     1886.94     1921.03     31.70 o 
   2  10   8     2374.50     2352.99     37.42 o 
   4  10   8     3887.14     3753.14     48.47 o 
   6  10   8      729.84      749.62     17.59 o 
   8  10   8      164.08      172.55     10.28 o 
  10  10   8     1249.73     1321.51     26.72 o 
  12  10   8      143.14      185.19     10.59 o 
   0  12   8     3491.30     3741.53     55.38 o 
   2  12   8     3067.18     2909.38     48.79 o 
   4  12   8     2688.06     2748.32     64.89 o 
   6  12   8     2996.68     2784.97     65.94 o 
   8  12   8    17772.54    16988.18    185.46 o 
  10  12   8     1744.01     1691.40     28.53 o 
  12  12   8     7236.38     6887.34     64.90 o 
   2  14   8      152.35      152.98      9.51 o 
   4  14   8     1405.46     1344.43     32.66 o 
   6  14   8      468.67      434.18     21.35 o 
   8  14   8      500.22      559.80     17.70 o 
  10  14   8     1672.39     1507.66     47.45 o 
  12  14   8     1120.77     1117.46     35.03 o 
   0  16   8     2712.50     2855.77     53.33 o 
   2  16   8     6766.92     6447.28     79.79 o 
   4  16   8    13307.57    13730.82    169.19 o 
   6  16   8     6527.53     6422.65     72.23 o 
   8  16   8     6762.17     6498.52     77.76 o 
  10  16   8     4951.33     4631.55    148.53 o 
   2  18   8     2074.09     2029.18     35.24 o 
   4  18   8      116.63      150.79     10.99 o 
   6  18   8     1431.80     1311.99     33.00 o 
   8  18   8      919.22     1043.17     26.53 o 
  10  18   8     1630.83     1557.15     41.11 o 
   0  20   8     4084.91     3780.67     94.33 o 
   2  20   8    10768.62    10157.61    330.61 o 
   4  20   8     2510.38     2436.83     56.23 o 
   6  20   8     1949.82     2016.80     38.47 o 
   8  20   8      677.28      734.87     20.34 o 
   2  22   8      173.04      171.86     11.77 o 
   4  22   8       96.28       69.59      7.95 o 
   6  22   8       35.68       37.55      6.65 o 
   8  22   8      735.02      637.44     30.27 o 
   0  24   8      687.61      694.70     32.74 o 
   2  24   8     5207.45     4927.70     86.15 o 
   4  24   8     2016.31     2083.49     50.56 o 
   6  24   8     5308.63     5259.02     74.10 o 
   2  26   8       10.57        4.70      5.53 o 
   4  26   8     1697.57     1590.22     38.90 o 
   0  28   8     4241.98     3893.95    275.16 o 
   1   1   9      359.38      399.03     15.94 o 
   3   1   9     3377.43     3718.60     70.55 o 
   5   1   9     2133.38     2111.45     69.77 o 
   7   1   9     3297.84     3377.11     89.28 o 
   9   1   9      870.50     1001.08     20.79 o 
   1   3   9     6270.42     6507.17     83.26 o 
   3   3   9     5573.50     5694.28     81.25 o 
   5   3   9     4057.57     4522.48     97.59 o 
   7   3   9     2927.54     2928.57     94.56 o 
   9   3   9      735.37      809.66     18.49 o 
   1   5   9     7784.28     7921.75     85.56 o 
   3   5   9     2258.31     2437.05     41.38 o 
   5   5   9     3354.23     3216.57     84.04 o 
   7   5   9     2243.30     2219.41     49.13 o 
   9   5   9     4589.63     4321.80    203.40 o 
   1   7   9     5948.52     6067.21     72.53 o 
   3   7   9    10644.86    10001.45    112.27 o 
   5   7   9     6726.20     6694.63    200.70 o 
   7   7   9      317.88      256.45     18.96 o 
   9   7   9     1188.70     1145.99     74.73 o 
   1   9   9     6639.36     6587.70     60.30 o 
   3   9   9     5524.09     5077.42     64.86 o 
   5   9   9     4917.69     4813.83     60.70 o 
   7   9   9     2219.80     2039.69     48.40 o 
   9   9   9     1650.58     1622.58     73.46 o 
   1  11   9     3456.79     3359.23     49.37 o 
   3  11   9      803.94      692.45     17.80 o 
   5  11   9       67.57      101.58      9.89 o 
   7  11   9     1111.72     1151.20     35.10 o 
   9  11   9     5731.84     5217.43    201.50 o 
   1  13   9     2861.28     2885.09     33.43 o 
   3  13   9     4248.89     4003.98     91.71 o 
   5  13   9     2153.31     1985.69     39.34 o 
   7  13   9     5131.83     5113.51    173.04 o 
   1  15   9     3609.07     3503.81     64.26 o 
   3  15   9     1088.16     1060.06     40.01 o 
   5  15   9    16395.59    16014.72    137.80 o 
   7  15   9     4790.55     4790.25     88.96 o 
   1  17   9     3237.63     3335.10     53.71 o 
   3  17   9     3544.09     3418.15     62.43 o 
   5  17   9    10158.04     8561.08    117.18 o 
   7  17   9     1426.22     1538.49     44.01 o 
   1  19   9     2306.01     2413.43     39.95 o 
   3  19   9       92.58      112.11      9.16 o 
   5  19   9      904.14     1049.02     36.82 o 
   1  21   9     1989.78     1840.97     43.71 o 
   2   0  10     3718.99     3626.98     70.12 o 
   0   2  10     7307.16     7320.03     81.13 o 
   2   2  10     2133.45     2032.09     43.24 o 
   4   2  10     2854.64     2586.51     50.24 o 
   2   4  10     1026.16     1080.36     21.21 o 
   4   4  10      396.76      434.79     41.91 o 
   0   6  10     2839.60     3050.23     78.89 o 
   2   6  10     1184.77     1070.42     25.15 o 
   4   6  10     3140.93     2997.47     64.79 o 
   2   8  10     1637.07     1635.09     84.14 o 
   4   8  10      116.27      100.52     12.87 o 
   2  10  10     8040.73     7771.85    100.18 o 
                                                 
